# Supplementary material for: BCAA insufficiency leads to premature ovarian insufficiency via ceramide‐induced elevation of ROS
Source: EMBO Mol Med. 2023 Feb 27;15(4):e17450. doi: 10.15252/emmm.202317450 (PMC10086587; doi:10.15252/emmm.202317450)
Supplement: Supplementary file 3 — Table EV1 [file EMMM-15-e17450-s014.xls]

## Sheet: Table EV1
Paitent information for this study (Shandong cohort)
		Control	POI	p value
Group size		10	10
Age(years)		32.8±5.31	30.1±2.47	>0.05
BMI(kg/m2)		23.34±1.77	23.04±2.01	>0.05
Menstruation		regular	irregular	<0.0001
FSH(mIU/ml)		6.2±1.32	73.68±4.97	<0.0001
AMH(mIU/ml)		2.63±1.11	0.14±0.12	<0.0001
Pelvic Surgery		3	0	>0.05
Metabolic Disease
	Diabetes	0	0	>0.05
	PCOS	0	0	>0.05
	Fatty liver	0	0	>0.05
	Hyperthyroidism	0	0	>0.05
	Hypothyroidism	0	0	>0.05
	Hypertension	0	0	>0.05
	Gout	0	0	>0.05
ALT(U/L)		15.6±8.67	16.3±6.15	>0.05
Table EV1. The basic information of the patients in Shandong Cohort. ±, standard deviation. The p value was calculated by two-tailed t-test with 2-way ANOVA correction.
