# Supplementary material for: BCAA insufficiency leads to premature ovarian insufficiency via ceramide‐induced elevation of ROS
Source: EMBO Mol Med. 2023 Feb 27;15(4):e17450. doi: 10.15252/emmm.202317450 (PMC10086587; doi:10.15252/emmm.202317450)
Supplement: Supplementary file 5 — Dataset EV2 [file EMMM-15-e17450-s004.xlsx]

## Sheet: Dataset EV2
Dataset EV2. Metabolomics analysis of serum (Shandong Cohort)
	20220122_HH_wjh_C1	20220122_HH_wjh_C2	20220122_HH_wjh_C3	20220122_HH_wjh_C4	20220122_HH_wjh_C5	20220122_HH_wjh_C6	20220122_HH_wjh_C7	20220122_HH_wjh_C8	20220122_HH_wjh_C9	20220122_HH_wjh_C10	20220122_HH_wjh_P1	20220122_HH_wjh_P2	20220122_HH_wjh_P3	20220122_HH_wjh_P4	20220122_HH_wjh_P5	20220122_HH_wjh_P6	20220122_HH_wjh_P7	20220122_HH_wjh_P8	20220122_HH_wjh_P9	20220122_HH_wjh_P10
Label	Control	Control	Control	Control	Control	Control	Control	Control	Control	Control	POI	POI	POI	POI	POI	POI	POI	POI	POI	POI
pyruvate	-0.645833	1.10942	-0.763248	-0.763248	1.26619	-0.645833	-0.763248	-0.645833	1.86917	-0.645833	-0.645833	0.95541	0.865863	0.95541	-0.645833	-0.763248	-0.645833	-0.645833	1.96145	-0.763248
lactate	-1.157	0.779949	-1.157	0.193688	0.779949	1.95475	-1.157	-0.0539539	0.193688	1.20077	1.95475	0.779949	-0.956517	0.193688	-0.710654	-0.710654	-0.409063	0.193688	-0.956517	-0.956517
acetoacetate	3.62603	-0.440488	-0.541962	-0.228809	1.64725	-0.0864941	-0.393167	-0.29722	-0.228809	0.438693	0.104095	-0.48534	-0.671978	-0.710107	0.219568	-0.29722	-0.48534	-0.228809	-0.601911	-0.337979
glycerate	1.81242	0.586462	0.235274	1.09511	0.851604	1.52711	-0.488081	-0.488081	-0.852848	-0.488081	-2.61458	0.235274	0.381982	-0.258819	-0.0909611	-1.03151	0.851604	-0.488081	-0.0909611	-0.684826
uracil	0.160756	1.03316	0.556742	-0.434751	0.556742	-0.79738	0.298371	1.23373	0.160756	1.42012	-1.57925	-2.41529	-0.502104	0.2085	0.054049	-0.114679	1.32859	0.298371	0.054049	-1.52049
fumarate	-1.38155	-1.59105	0.0322242	-0.987322	0.213519	0.533852	-1.38155	-0.236543	-0.171121	-0.078688	0.851278	0.304137	1.01534	1.56511	0.270805	-1.09543	1.08348	0.253097	1.83618	-1.03577
Maleic acid	-0.15619	-1.88386	-1.78057	-1.28408	-0.138014	0.553932	-0.403895	-0.117227	0.0389553	-0.305293	0.954582	0.0389553	0.932762	1.42706	0.104032	-1.38183	1.09727	0.0606451	1.64466	0.598109
2-keto-isovalerate	-0.525538	-0.779367	-0.525538	2.26123	-1.47493	1.2311	-0.525538	0.400146	0.665373	0.808331	1.11696	-0.779367	-1.03465	-1.47493	0.808331	0.400146	-0.374906	0.302427	-1.03465	0.535361
Guanidoacetic acid	0.322153	0.580757	0.670915	0.670915	0.0209814	-0.0873085	-0.354364	-0.595099	0.491929	0.0931823	-3.14144	-1.81114	0.205218	0.923751	-0.198843	1.43516	0.670915	0.322153	0.205218	-0.425055
succinate	-1.36193	0.441101	-1.36193	-0.429888	0.628811	0.194439	1.44908	-0.0741427	0.441101	0.628811	2.58434	-0.281276	-1.36193	-0.0741427	-1.16263	0.441101	-0.574872	-0.574872	0.878706	-0.429888
Methylmalonic acid	-1.70927	0.191579	-0.0709906	-1.33572	1.44579	0.49525	1.11535	0.191579	-0.0709906	0.49525	2.33537	-0.527393	-0.0709906	0.49525	-1.33572	-0.527393	-1.02724	-0.809597	0.790881	-0.0709906
3-S-methylthiopropionate	1.15277	0.312611	0.88747	0.353464	1.03047	0.228927	1.21951	1.10223	-1.50414	0.979587	-1.33364	0.353464	0.353464	-0.82109	-1.24575	0.457441	-0.0671343	-1.55502	-0.273261	-1.63136
nicotinate	0.255839	-0.355394	0.255839	0.544858	-2.83909	-0.355394	0.782072	1.22737	0.185078	0.544858	-0.838157	-2.14288	0.7193	0.00546931	0.155915	0.431753	1.1836	-0.409018	0.392132	0.255839
taurine	1.28311	-0.675811	-0.390551	1.28311	-0.107642	2.01246	-0.675811	-0.107642	0.547065	0.130969	0.547065	1.64317	0.130969	-0.107642	-0.675811	-0.675811	-0.675811	-1.42675	-1.95098	-0.107642
Pyroglutamic acid	-1.32813	0.131685	-1.17289	1.15171	-0.461772	1.62893	-0.566277	-0.0428619	1.3384	0.131685	-2.29692	1.53565	-0.399235	-0.517527	0.869887	0.527423	-0.644315	0.083918	0.0153144	0.0153144
Citraconic acid	-1.03439	-0.0739687	-1.18629	0.242335	-0.504831	-1.18629	0.242335	1.14855	0.680605	0.521933	0.680605	1.00088	0.865502	1.00088	-1.31452	-1.50746	-0.887824	-0.887824	1.95742	0.242335
N-Acetyl-L-alanine_neg	1.0442	0.418594	0.896833	1.11047	0.552676	0.294807	0.896833	0.418594	0.628574	0.47197	-0.935386	0.628574	-1.6522	-0.611634	0.155946	0.155946	-1.09057	-0.508094	-2.79842	-0.077716
oxaloacetate	-1.09812	0.129402	0.556222	0.433081	0.433081	1.5828	0.765726	-2.33089	0.494757	-0.928555	2.07096	-1.09812	-0.784317	-0.854225	0.433081	0.556222	-0.144349	0.0490155	0.0490155	-0.314798
Hydroxyisocaproic acid	0.553696	0.131656	0.553696	0.817406	-0.767504	0.131656	0.817406	-0.0401764	-0.623047	0.397427	-3.62855	-0.464496	-0.174934	0.397427	-0.464496	0.685497	1.07219	0.685497	-0.0401764	-0.0401764
malate	-0.713207	-0.939467	-0.713207	-0.283367	-1.22961	0.97421	-0.713207	0.383304	-0.23317	-0.23317	0.132389	-0.598612	2.21857	2.17144	0.870149	0.738158	-0.858634	-0.419098	-1.11734	0.56387
hypoxanthine	0.530973	0.477733	-1.00489	2.87748	-0.864478	0.90716	0.289323	-0.71769	-0.329187	0.589049	-0.211809	0.965934	-0.211809	-0.918225	-0.269449	-0.153305	-1.93129	0.680977	-0.645315	-0.0611867
anthranilate	-0.168334	-1.17085	1.06981	-1.14525	-0.434885	-0.840754	-0.0264918	-0.434885	1.34695	-0.627836	0.642251	-0.498402	0.413967	0.0462648	0.906441	1.1352	0.756947	0.832697	0.832697	-2.63552
p-aminobenzoate	-1.52092	-1.38432	1.00559	-0.659405	-1.07621	-0.470713	0.374416	-0.794913	1.49937	-1.11679	0.911077	-0.923172	0.263406	0.0613295	0.730049	1.38694	1.21496	0.730049	0.730049	-0.960801
p-hydroxybenzoate	-1.5064	0.347257	-0.0456085	-1.41113	0.15153	-1.82489	-0.549835	-1.45765	-0.675203	0.15153	1.37122	-0.367159	1.3214	0.795186	0.0587279	-0.253861	0.795186	0.849068	1.19754	1.05309
Carbamoyl phosphate	-1.26649	-1.19634	-1.22677	0.973452	0.498988	1.02322	0.455019	0.498988	1.00144	0.498988	1.13428	1.11271	-1.30021	-1.34751	-0.422808	1.02322	-0.341713	0.935774	-1.30021	-0.754011
a-ketoglutarate	1.08869	-0.059038	0.703817	0.128067	0.35798	0.703817	1.32183	0.703817	0.957269	0.624639	-0.270705	0.35798	-1.43341	-1.55298	-0.059038	0.0373865	-2.01735	-0.122809	-2.01735	0.547394
Phenylpropiolic acid	0.488106	0.290677	1.23044	0.689163	1.01647	0.488106	0.848672	0.290677	0.848672	0.689163	-0.81558	0.290677	-1.37905	-1.37905	-0.0739761	0.290677	-2.18406	-0.511444	-1.80751	0.689163
2-oxo-4-methylthiobutanoate	-0.101961	-0.629065	0.205525	0.3991	0.0814041	1.03285	0.808427	1.80627	1.1435	-1.59878	-0.896663	-0.101961	-2.26346	-0.739195	-0.677263	0.0814041	-0.566677	1.1435	0.975014	-0.101961
2-Hydroxy-2-methylbutanedioic acid	-0.845756	-0.946582	-0.191338	0.184377	-1.15766	-0.191338	-0.845756	-0.116728	-0.53479	-2.26909	0.60248	1.23573	0.852756	1.12625	0.184377	-0.946582	0.988259	0.410462	1.85845	0.60248
xanthine	0.692948	0.692948	-0.216117	0.99947	-0.313305	0.779648	0.99947	0.600755	1.08609	1.08609	-2.50311	-1.0069	-0.770355	-1.0069	-0.313305	1.43564	-0.63707	-0.713292	-0.770355	-0.122343
Hydroxyphenylacetic acid	1.0486	0.379297	1.26903	0.18408	-0.870626	-0.593816	0.18408	-1.14953	-0.0792031	-2.11169	-2.34121	0.481436	0.585105	-0.224376	0.0496221	0.273441	0.74834	0.74834	1.36945	0.0496221
2,3-dihydroxybenzoic acid	0.337782	-0.152248	0.337782	-1.21844	0.603927	0.65678	-0.211497	-1.26007	-1.21844	-1.09854	1.44076	-1.31341	1.10557	0.625204	-1.15966	0.409374	1.10557	-1.21844	1.234	0.993974
orotate	0.927845	0.166613	0.712304	0.420092	-0.418347	-0.0225761	-0.264236	0.519957	-0.264236	0.869928	1.09476	0.869928	-0.724092	0.467162	-0.724092	-2.5511	-0.18196	0.584744	0.820814	-2.30351
dihydroorotate	0.72268	0.317226	0.596422	-1.84628	0.808146	0.72268	-2.56725	-1.84628	0.808146	0.941433	0.276436	-0.43423	0.317226	-0.632294	0.100235	0.200291	0.402697	-0.206379	0.596422	0.72268
allantoin	0.0216292	-0.217705	1.34541	0.986883	-0.302216	-0.217705	0.0216292	0.666541	1.09538	0.907998	-0.83279	0.907998	-1.15418	-2.31618	0.986883	0.447581	-1.67846	-0.763129	-0.572106	0.666541
Indole-3-carboxylic acid	1.1274	0.712515	0.199119	-1.85468	0.199119	0.257102	0.833103	0.0567155	-1.85468	0.434754	-1.72959	0.0567155	0.515436	0.567737	0.621941	0.678802	0.370538	0.257102	0.621941	-2.07109
Phenyllactic acid	-2.472	0.731431	-0.117881	0.559708	0.482754	0.96822	0.864854	0.731431	1.22886	0.603301	-1.47559	0.526029	-0.318876	-0.835766	0.559708	0.341762	-1.03186	0.372723	-1.67622	-0.0425854
quinolinate	0.784615	1.07037	0.602434	0.624001	0.28226	0.730789	-0.217798	-1.5352	-1.35755	0.228027	1.10006	0.534036	-1.84815	0.784615	0.900435	0.334709	-1.71195	0.0259439	0.142253	-1.47389
Uric acid	0.48126	0.48126	0.15421	0.15421	0.48126	0.48126	0.772773	1.12716	0.15421	1.12716	0.15421	-1.90003	-0.557223	-0.557223	0.48126	0.772773	-1.90003	-1.13563	-1.90003	1.12716
D-glyceraldehdye-3-phosphate	0.688489	1.06659	1.14769	-1.80217	0.631583	0.173256	1.14769	-0.0788236	0.292535	-1.74245	-1.74245	-0.355403	0.143351	-0.00934962	0.631583	-0.00934962	0.143351	-1.80217	0.807212	0.66883
sn-glycerol-3-phosphate	0.746768	1.86761	-0.994561	-0.969801	0.347083	-0.951088	1.26372	1.08422	0.679569	-0.85505	1.2204	0.45701	-1.08859	-0.301221	-0.904858	0.815797	-1.01179	-0.969801	-1.08859	0.653166
shikimate	-0.268748	-1.95956	0.493892	-0.268748	-0.268748	0.869253	2.06749	-0.0654433	-0.876731	0.730911	1.66295	0.0533682	0.0533682	0.333435	-0.268748	0.493892	-2.1839	-0.268748	-0.530631	0.201447
aconitate	0.917251	1.394	0.569274	-0.295266	-1.88844	0.476996	-0.0579902	0.211186	-0.676196	-0.295266	1.03154	1.394	-1.3857	-0.131337	0.0800727	-1.60327	-1.14966	-0.554475	1.394	0.569274
allantoate	1.5396	1.39928	-0.424962	1.66412	0.00815166	0.774625	-0.241747	0.0808002	-0.0562967	-1.15368	0.963617	-0.371492	-1.15368	-1.94644	-0.996248	-0.576921	-0.770194	1.21504	-0.241747	0.288182
N-carbamoyl-L-aspartate_neg	0.57809	0.85134	-0.305219	0.999487	1.06107	-0.156081	-0.0470721	0.57809	0.640023	0.120612	0.810972	0.511099	-0.497891	-2.91539	-0.0470721	-0.0470721	-0.536803	0.85134	-2.0167	-0.432827
Pyrophosphate	-0.168562	-0.168562	-0.688601	-0.688601	-0.688601	-0.168562	3.60677	-0.168562	-0.168562	-0.168562	-0.168562	-0.168562	1.14602	1.233	-0.168562	-0.688601	-0.168562	-0.168562	-0.688601	-0.688601
myo-inositol	-1.10789	-1.0445	-0.389043	-1.51437	0.228001	0.178742	-0.755022	-0.581467	-0.522298	-0.475368	-0.0642326	-0.772952	1.60887	1.5223	0.413217	-0.713285	1.60887	0.413217	1.94926	0.0179556
hydroxyphenylpyruvate	1.65034	-0.375922	0.989447	0.786372	-0.287877	0.234128	2.26131	0.01622	0.17741	-0.817049	-0.528344	-0.528344	-1.21029	-0.708959	-0.188794	0.933873	-1.3427	0.234128	-1.75599	0.461039
4-Pyridoxic acid	0.629392	0.410723	0.350076	-0.999373	0.326247	-0.999373	-1.03492	-1.03492	0.387069	1.44273	-0.962374	0.760619	-1.17638	-0.404807	1.21869	0.715276	-1.12159	0.695277	-1.13848	1.93611
Indoleacrylic acid	0.791136	1.19467	0.282168	0.392342	0.966329	0.226211	-0.242375	0.392342	-0.337901	-0.979523	0.349497	-3.07243	-0.518839	0.722672	-1.73946	0.0475097	0.226211	-0.0430749	0.901887	0.440638
Kynurenic acid	-0.902064	-0.80722	-0.858514	-0.433589	1.46753	2.13488	1.14465	-0.359918	-0.0998166	0.0183839	2.27375	-0.80722	-0.928011	-0.993268	0.133608	-0.433589	-0.573082	-0.0998166	0.398606	-0.275292
citrate-isocitrate	0.778697	-0.910833	1.01649	-0.447472	-0.796742	-0.86098	-0.471016	-0.653588	-0.653588	-0.827601	-0.586946	-0.519434	-1.21934	-1.15998	1.36637	0.659224	1.01649	1.57218	1.73654	0.961516
isocitrate	-0.39681	-0.144647	-0.39681	-0.255361	-1.08618	-0.144647	-0.39681	-0.144647	-0.144647	-0.0315795	-0.0315795	-0.39681	3.36591	2.20398	-0.144647	-0.255361	-0.255361	-0.255361	-0.69182	-0.39681
citrate	0.00287552	-0.220436	0.155278	0.00287552	0.591135	0.155278	0.00287552	-0.0922712	0.591135	0.397897	-2.8941	-0.500327	1.14447	0.397897	-1.1809	-0.758553	0.397897	-0.348494	2.3759	-0.220436
D-gluconate	0.655699	-1.17751	0.0324703	0.0324703	-0.557847	1.41624	-0.106968	-2.02946	-0.712366	-0.914883	0.0324703	0.216556	0.655699	1.28478	-0.914883	-0.183078	0.216556	-0.455405	2.47698	0.0324703
Xanthurenic acid	1.13855	-0.27509	0.571106	1.0494	0.464833	-0.0932055	0.817022	0.905775	0.00495088	1.3667	-1.82694	0.693267	-0.955423	-1.57819	-0.465954	0.693267	-2.11786	-0.225981	-0.357156	0.190939
uridine	0.904443	1.44024	0.376684	-0.870376	0.211233	-0.54624	0.376684	1.34462	-0.54624	1.00622	-2.33004	-1.77435	-0.195236	0.376684	-0.54624	0.00263152	1.44024	-0.104661	0.106157	-0.672447
hexose-phosphate	-0.812181	2.02493	-0.812181	0.0538441	-1.25792	0.0538441	2.31159	-0.0995846	0.42356	0.743753	0.577878	-0.812181	-1.0666	-1.25792	0.843287	-0.0995846	-0.474812	0.42356	-1.00435	0.24106
glucose-6-phosphate	0.75347	-0.700138	1.86197	-0.660267	-0.904957	-0.626155	1.63122	1.63122	-0.660267	-0.510082	-0.593935	-0.779729	0.910382	-0.872898	-0.568413	-0.700138	1.34261	-0.660267	0.828205	-0.721834
1,3-diphopshateglycerate	-0.58638	-0.482527	-0.535845	-0.136993	-0.717723	2.08157	-0.374421	-0.206555	-0.136993	0.585138	0.207853	-0.482527	-0.717723	-0.717723	0.454745	-0.206555	-0.482527	-0.206555	-0.58638	3.24812
S-ribosyl-L-homocysteine_neg	-0.924777	0.360047	-0.945784	-0.903322	0.140968	-0.903322	-0.924777	-0.903322	-0.903322	-0.842116	0.898448	0.307111	1.41308	1.235	-0.878762	0.68917	1.71004	0.950403	1.37102	-0.945784
inosine	-0.0137742	0.360641	-0.0137742	2.22905	0.664607	0.211176	-0.0470676	-1.77065	0.172808	-1.48871	0.0786795	0.493571	0.765979	0.442267	-1.65795	-0.160474	0.421936	0.814036	0.310699	-1.81306
xanthosine	-0.538846	-0.570434	1.33117	-0.538846	1.23265	-0.511345	-0.538846	1.75494	-0.538846	-0.344377	-0.460807	2.283	-0.730326	1.65255	-0.417568	-0.570434	-0.612231	-0.538846	-0.730326	-0.612231
glutathione_neg	-0.0410824	0.565588	0.303345	-0.0410824	-0.428356	-0.262243	1.29414	0.170413	1.00917	-0.428356	2.42491	0.809384	-2.01231	-0.623688	-0.324073	-0.122058	0.386847	-0.889433	-1.84116	0.0500462
trehalose-sucrose	-1.87444	-1.22548	-0.306457	-0.926619	0.0761808	0.0316746	-0.692647	-0.451593	-0.548911	-0.217527	0.305381	-0.942924	1.65537	1.47662	0.375939	-0.56724	1.60642	0.679827	1.60642	-0.0599963
5-phosphoribosyl-1-pyrophosphate	0.231666	1.23914	-0.0610423	-0.175235	-1.0465	-1.77973	0.856817	0.381093	-0.0610423	1.23914	-1.21724	-0.0610423	-1.21724	0.0937118	0.680136	0.92887	-1.21724	0.680136	-1.21724	1.72283
cholesteryl sulfate	-0.448113	1.67934	-0.878285	-0.559316	0.852564	0.214286	0.494534	1.42082	0.214286	0.751366	1.42082	-0.273013	-1.79991	-0.782429	-0.273013	0.613148	-1.02252	-1.31643	-1.1607	0.852564
cyclic bis(3->5) dimeric GMP	1.45095	-1.04147	1.12733	0.671114	-1.1822	-0.948931	0.804523	0.528096	0.684896	-0.834845	1.12733	1.12733	-1.1639	0.183509	0.849338	-0.995434	-1.10045	-0.973967	-1.11775	0.804523
2-hydroxygluterate	-0.995904	-0.25568	-0.634855	0.392028	-0.634855	-0.0320367	-0.25568	0.0794311	-2.33845	-0.858007	1.3832	1.49386	0.392028	0.814812	-0.0320367	-0.995904	-0.25568	0.922782	1.95281	-0.14186
2-deoxyglucose-6-phosphate	0.815807	-1.4095	0.595155	0.595155	0.981782	0.74103	1.26227	-0.720967	1.01498	0.595155	-0.328828	0.40648	-1.5212	-1.71444	0.641856	0.923179	-1.11097	0.312706	-1.45417	-0.625476
itaconic acid	-0.463869	-1.84794	-1.25891	-1.09889	-0.00414544	0.799608	-0.401711	-1.04843	1.14873	0.0653051	0.799608	1.47862	0.701079	1.14873	0.0653051	-0.331993	-0.00414544	0.427069	1.39706	-1.57107
Urea	1.0032	-1.25127	-1.25127	-1.25127	-1.25127	-0.0375263	0.272469	0.272469	1.0032	-1.25127	1.0032	-0.567975	0.658827	-0.0375263	-0.0375263	-1.25127	0.658827	2.04027	0.272469	1.0032
ethanolamine	2.9517	-0.41697	-0.57199	-0.41697	1.71739	-0.342641	-0.501274	-0.342641	-0.41697	-0.342641	-0.342641	-0.501274	1.43274	1.29547	-0.41697	-0.501274	-0.501274	-0.501274	-0.779219	-0.501274
glycine	-0.434253	-0.380366	-0.491306	-0.201333	-0.594276	-0.0595419	-0.337681	-0.240123	-0.201333	2.85849	-0.000785605	2.85849	-0.594276	-0.635957	0.180598	-0.240123	-0.434253	-0.201333	-0.557989	-0.292646
alanine	0.710454	1.11274	-0.856377	0.0473389	0.502178	-0.643604	0.294076	1.11274	-1.05863	0.294076	1.11274	0.294076	-0.372294	-0.643604	0.865073	0.865073	0.0473389	-0.643604	-3.08712	0.0473389
betaine aldehyde	-1.30192	1.45367	-0.551288	1.78088	-0.712528	-0.353518	0.393641	0.476686	-0.924397	-0.20434	-0.00552252	-1.70162	-0.802827	0.210165	-0.00552252	0.210165	0.393641	-1.09703	0.642801	2.09886
choline	0.749051	0.867658	0.094439	0.951633	0.498393	0.824734	-1.10856	0.824734	0.999171	-1.00656	1.43309	-1.18755	-1.27698	-1.27698	-1.06913	-1.13644	0.292871	-1.13644	0.867658	0.795216
4-aminobutyrate	-0.969723	1.38622	-0.946234	-0.604063	-1.05465	-0.455443	-0.824795	-0.522136	-0.307673	-0.21998	1.38622	-0.90681	1.66784	1.60529	-0.21998	-0.648415	1.6287	-0.378833	0.906605	-0.522136
dimethylglycine	1.15601	0.20458	-0.470089	0.357435	-0.582619	0.696053	0.974189	0.831597	0.525202	0.525202	1.74205	-1.26217	0.20458	-0.0881943	0.974189	-1.42552	-1.42552	-2.03017	-0.582619	-0.324176
serine	0.255022	0.525532	1.41467	0.793814	-1.22641	-0.457096	-0.677014	0.255022	0.525532	-0.457096	0.793814	1.02009	-0.677014	0.255022	1.02009	0.525532	-0.457096	-0.677014	-3.01042	0.255022
cytosine	0.689224	-0.0922189	1.24096	1.3916	-1.1087	-0.870061	0.974812	1.01271	-0.919675	-0.631311	-0.833441	-1.01238	-1.1087	0.560018	-0.805383	-0.944756	1.36609	0.790523	1.26695	-0.966262
Creatinine	0.722149	0.100163	0.396947	0.396947	1.55964	-0.125913	0.100163	0.396947	0.396947	0.232283	-3.76715	0.100163	0.100163	-0.801997	-0.41713	0.396947	-0.125913	0.232283	-0.125913	0.232283
proline	0.0597678	1.52575	-0.707505	1.03408	0.349107	0.0597678	-0.994766	1.03408	0.0597678	1.03408	1.52575	0.0597678	-0.707505	-2.12549	0.349107	-0.355133	0.349107	0.0597678	-1.90201	-0.707505
indole	0.70078	0.0219782	0.459187	1.75137	0.965416	-0.0423311	0.105804	1.51514	1.0712	-0.434929	-1.97343	0.199488	-0.735006	-0.154538	-0.382471	0.547143	-1.27656	-0.858694	-1.79985	0.320306
betaine	0.171746	-1.91284	-1.03726	0.171746	-1.03726	0.171746	-2.12815	0.171746	0.171746	0.171746	0.171746	1.19776	1.19776	1.19776	-1.03726	0.171746	1.19776	0.171746	1.19776	-0.381727
valine	0.701124	0.0535177	1.00767	1.26803	-0.273998	0.292854	1.00767	0.48947	0.19169	1.00767	0.48947	0.701124	-1.22808	-1.43742	-0.16632	0.19169	-1.94229	-0.273998	-2.27157	0.19169
threonine	-0.0562918	0.753704	0.500515	0.500515	0.253653	-0.250986	-0.0562918	0.500515	2.0945	-0.372536	1.2074	-0.372536	-0.0562918	-0.250986	1.2074	-0.372536	-2.16047	-2.16047	-0.536267	-0.372536
purine	0.108885	-0.922792	0.898958	0.703451	0.436138	0.987598	-0.127287	0.533005	0.703451	0.855403	-1.23503	0.606071	-2.87759	-1.58213	0.649795	0.533005	-0.127287	0.000344901	-0.676998	0.533005
cysteine	1.09413	-0.794788	-0.858435	1.44414	0.841673	1.42062	1.13506	1.50864	-0.794788	-0.771446	-0.771446	0.412717	-0.886808	-0.969952	-0.794788	-0.82461	-0.82461	-0.82461	-0.0313095	1.2906
creatine	-0.025181	0.174391	0.644829	0.644829	0.174391	1.82984	-0.366678	-0.366678	-0.025181	0.423123	0.423123	1.31248	-2.48591	-0.806572	0.644829	-0.366678	-0.025181	0.423123	-2.20172	-0.025181
nicotinamide	0.432192	0.403877	0.556587	-1.38889	-0.125033	-2.06157	-1.72742	-1.49734	0.873807	0.138792	0.617631	0.706261	1.01013	0.460409	-1.31623	0.432192	1.19866	0.315221	0.706261	0.264465
Imidazoleacetic acid	0.707863	0.0817577	0.0817577	-1.11106	-1.11106	-2.4823	0.707863	2.41624	0.0817577	1.30124	0.0817577	0.274127	-0.0371618	-0.374464	-0.287577	0.386061	-0.685353	-0.610933	-0.128394	0.707863
thymine	-0.80734	-0.832781	0.646884	-0.832781	0.183918	-0.80734	-0.832781	-0.80734	-0.832781	-0.80734	-0.80734	0.245034	1.73528	0.980147	-0.80734	0.822697	1.55794	1.34114	1.49489	-0.832781
DL-Pipecolic acid	-0.04835	1.12484	2.11536	-0.04835	1.12484	-1.61533	1.12484	-0.04835	1.12484	-1.61533	-0.703129	-0.04835	-0.703129	-0.703129	1.12484	-0.703129	-0.703129	-0.04835	-0.703129	-0.04835
hydroxyproline	1.17395	-0.331456	0.26389	-0.487672	-0.487672	-0.207554	-0.410144	1.09489	0.728086	1.51939	1.78189	0.4195	-0.835691	-1.288	0.0203571	-0.635849	-1.14144	0.728086	-2.16845	0.26389
leucine-isoleucine	1.09805	0.567317	0.567317	-0.193725	-1.36699	-0.193725	-0.193725	-0.193725	-0.193725	0.567317	0.567317	1.09805	0.567317	-1.36699	0.567317	1.09805	-1.36699	-0.193725	-2.53277	1.09805
asparagine	0.0535462	1.2963	0.597455	1.2963	0.249612	0.398819	0.398819	1.2963	0.597455	-0.159944	-0.557962	1.54627	-1.46272	-1.31886	-0.32459	0.398819	-1.77852	-1.18357	-1.18357	-0.159944
aspartate	1.61475	-1.18156	-0.897224	-0.274934	0.368474	0.706202	-0.897224	-0.363946	-0.17027	1.08951	2.39141	-1.01167	-0.17027	-1.65853	-0.011699	-0.363946	0.461258	-0.444896	1.08951	-0.274934
adenine	0.776996	0.776996	0.222967	0.695304	0.518132	0.518132	0.906304	1.30713	0.776996	0.222967	-0.137642	0.222967	-1.1143	-1.70906	0.840851	-0.349511	-1.64417	-0.430589	-2.36403	-0.0364404
Methylcysteine	0.266944	0.662189	0.266944	0.875525	-0.297734	0.755079	0.755079	1.312	0.755079	0.662189	-0.532718	1.18239	-0.40078	-1.4856	-1.18699	0.662189	-2.00083	-0.158087	-1.93476	-0.158087
glutamine	0.691938	-1.06038	0.691938	-0.590677	1.52391	-1.06038	-0.0146516	-1.06038	-0.0146516	-0.590677	-0.0146516	0.691938	0.691938	-1.06038	0.691938	1.52391	-2.40991	-0.0146516	0.691938	0.691938
glutamate	1.39155	-0.607011	0.977206	0.155457	0.599156	0.511363	0.977206	0.0347755	0.689145	-0.418449	0.296084	1.12657	-1.26444	-1.14892	0.0347755	0.399046	-2.5712	-0.607011	-1.26444	0.689145
methionine	0.455043	0.310961	-0.211468	-0.211468	0.921596	0.921596	1.09882	1.09882	0.606616	0.79989	0.921596	0.606616	-0.378371	-1.13407	-0.211468	-0.211468	-1.77061	-1.32491	-2.41708	0.129349
guanine	-0.882003	-1.15498	-0.976346	-0.249999	-1.5205	1.54148	-0.976346	-0.397553	0.0893563	0.200709	0.200709	-1.09224	1.2765	0.679673	0.307777	-0.397553	-0.773631	1.04473	1.62201	1.45821
histidine	0.0751435	0.462644	0.0751435	0.462644	0.462644	-0.782192	3.4752	0.0751435	-0.782192	-1.14868	0.0751435	0.462644	-0.782192	0.937978	-0.782192	-0.240833	-0.782192	-0.782192	-0.240833	-0.240833
2-Aminooctanoic acid	1.24539	0.60822	-1.87263	0.507867	0.16691	0.401157	-0.325643	-1.45966	0.16691	-0.325643	0.330583	0.401157	-1.25214	-0.43581	0.330583	2.63313	0.401157	-1.03159	0.16691	-0.656844
carnitine	0.623114	0.623114	0.623114	0.623114	-1.2826	0.623114	0.623114	0.623114	0.623114	0.623114	0.623114	-2.31061	-1.2826	-1.2826	0.623114	0.623114	-1.2826	0.623114	-1.2826	0.623114
Methionine sulfoxide	-0.0464415	1.34596	0.245185	-2.88831	-0.264103	0.76272	0.581375	0.434617	-0.107882	0.00137537	0.645708	1.02139	-0.0464415	0.122039	0.951428	0.524303	-0.632369	-1.82455	-1.0712	0.245185
phenylalanine	0.306075	0.845215	0.160666	0.845215	0.845215	0.306075	0.487303	0.648838	1.30461	-0.0881507	-2.59473	0.487303	-0.40866	-1.2128	0.306075	0.306075	-1.2128	0.648838	-1.89221	-0.0881507
pyridoxine	-0.587445	-0.561493	-0.610115	-0.561493	-0.00727664	-0.561493	-0.587445	-0.561493	-0.561493	-0.505514	-0.545603	-0.632313	1.74891	1.83267	-0.545603	-0.610115	2.30131	1.47454	0.691582	-0.610115
1-Methyl-Histidine	0.710572	-0.337652	0.366239	-0.735572	-0.0660842	1.69657	0.366239	1.06373	-0.735572	-0.0660842	0.710572	-1.69445	-1.23431	-2.22525	1.06373	0.710572	-0.507195	0.710572	-0.507195	0.710572
N-acetyl-L-ornithine	-0.241677	-0.290154	3.17309	-0.241677	-0.790817	-0.152595	-0.241677	-0.345835	-0.241677	0.112798	-0.0763773	-0.470784	-0.554524	-0.699304	-0.0043886	-0.290154	2.49779	-0.241677	-0.554524	-0.345835
citrulline	0.806686	1.34443	0.806686	-0.153356	0.806686	0.214004	0.506596	-0.384116	0.806686	0.806686	0.806686	-0.384116	-1.78982	-1.53703	-0.916142	0.214004	-1.53703	1.34443	-1.37785	-0.384116
tyrosine	0.272931	0.430544	0.563478	0.114009	-0.304352	0.563478	1.98035	0.563478	0.696522	0.114009	0.696522	0.114009	-1.40602	-1.8044	0.953496	0.430544	-1.27829	-0.596405	-2.10877	0.00487465
Phosphorylcholine	1.06205	-1.30592	0.845145	-0.621905	1.523	0.598429	-0.621905	0.552321	-0.385567	1.02745	-0.237058	1.3622	0.159927	-1.89756	0.341114	0.445179	-1.25759	0.552321	-1.54999	-0.591654
N-acetyl-glutamate	0.088847	-0.860664	0.183052	-0.0630509	-0.454532	0.628881	2.04038	-0.454532	1.32703	0.263454	-0.585148	0.628881	-0.860664	-0.180833	0.772477	0.567193	-2.09305	0.263454	-1.98366	0.772477
Acetylcarnitine DL	-0.641828	-0.41221	0.493052	-0.981656	-1.42021	-1.42021	-1.24317	-0.641828	0.493052	-0.41221	-0.41221	-1.24317	1.3875	1.3875	0.493052	0.813443	1.3875	0.493052	1.3875	0.493052
tryptophan	1.04833	0.0065293	1.04833	0.552747	1.04833	0.276183	0.552747	1.04833	0.0065293	1.04833	-2.63048	0.552747	-1.46053	-0.856319	0.0065293	0.552747	-0.544701	-0.677473	-1.24689	-0.332031
Kynurenine	0.602126	0.904315	0.0973596	0.258557	-0.724265	-0.549732	0.992013	0.810214	-1.62212	-0.1936	0.968013	0.258557	-0.0556273	0.904315	1.27742	0.440401	-2.01546	-1.76648	-1.18813	0.602126
N-acetyl-glucosamine	1.02475	1.18375	-0.714079	-0.505734	-0.829428	-0.349786	-0.623004	-0.555533	-0.505734	2.13855	2.13855	-0.686359	0.74937	-0.829428	-0.230854	-0.555533	-0.686359	1.18375	-0.749073	-0.597813
Flavone	-0.603962	-0.603962	1.45756	1.96026	0.985359	-0.603962	-0.603962	-0.603962	-0.603962	-0.603962	-0.603962	-0.603962	-0.603962	-0.603962	-0.603962	1.65731	-0.603962	-0.603962	0.378794	2.01619
5-methoxytryptophan	-0.251806	-0.223124	-0.298647	-0.223124	-0.488881	-0.223124	-0.251806	4.03903	-0.223124	-0.123651	-0.181913	-0.339565	1.0391	-0.488881	-0.181913	-0.298647	-0.298647	-0.251806	-0.430821	-0.298647
Cystine	1.58921	-0.227865	-0.606034	0.234583	0.38907	-1.26677	1.51764	0.83575	-0.0950426	1.13818	-1.8835	0.38907	0.604447	0.0394007	-0.606034	0.521007	0.234583	0.13879	-2.11284	-0.833645
cytidine	-0.936805	0.0668754	-0.989861	-0.619369	0.317671	-0.281972	-0.989861	-0.680451	-0.459798	-0.407381	-0.407381	-1.03605	1.9781	1.47515	0.126955	-0.680451	1.91579	0.661282	1.56692	-0.619369
biotin	-1.08728	0.27984	-1.08728	-0.780624	0.00381226	-0.780624	-0.982684	0.00381226	0.451474	-0.551012	-0.603315	-1.08728	1.59802	1.75039	0.834569	-0.822822	1.67311	0.674054	1.24245	-0.728623
deoxyadenosine	-0.82951	0.741078	-0.845677	1.45988	-0.228549	-0.806282	-0.82951	-0.82951	-0.806282	-0.745355	-0.788726	0.589828	1.26618	1.19507	-0.788726	-0.845677	1.8202	0.949424	1.16784	-0.845677
Glycerophosphocholine	-0.126605	2.86149	-0.253042	-0.0262953	0.827457	0.750774	-0.490318	0.213785	-0.490318	0.0792289	-0.0262953	2.06611	-0.253042	-1.07288	-0.782452	-0.253042	-0.706984	-0.606514	-1.33386	-0.377198
deoxyguanosine	-0.756254	1.98264	-0.756254	0.324573	-1.83565	-0.379129	-0.756254	0.189494	0.473104	0.647754	0.912355	-0.912758	-1.2955	1.77598	0.793765	0.189494	0.324573	0.0490087	-1.2955	0.324573
adenosine	-1.7994	0.561003	-0.368399	-1.55234	0.378966	-0.808764	-0.837129	0.0452426	-0.105892	-0.383195	-1.41594	-0.764254	1.1936	1.23324	0.234551	0.54219	1.59336	1.06271	1.29635	-0.105892
guanosine	-0.809007	-1.17637	-0.896124	0.0584822	-1.96268	-0.896124	-0.688462	-0.295249	0.0584822	0.0584822	0.762979	-0.169962	1.79049	1.18148	0.225232	-0.169962	1.90081	-0.295249	1.39095	-0.0682058
L-arginino-succinate	0.560301	0.164335	0.338341	-0.829284	0.560301	-0.829284	-1.07758	1.12579	-0.829284	1.35879	2.13875	1.05706	-0.129799	0.735026	-0.643858	0.664934	-1.13803	-0.998768	-1.19479	-1.03296
S-methyl-5-thioadenosine	1.10023	-0.881789	1.10023	-0.881789	0.440224	-0.838878	0.659021	-0.838878	-0.881789	-0.838878	-0.838878	-0.917783	-1.02326	-0.203951	1.374	-0.917783	1.45667	1.374	0.102614	1.45667
7-methylguanosine	1.64262	1.49911	0.954144	-0.74351	-0.981347	-0.723053	0.509378	-0.79496	-0.771209	-0.521633	-0.688718	-0.875978	0.795781	1.19644	-0.688718	1.30832	-0.875978	-0.74351	1.3487	-0.845889
glutathione	-0.795245	-0.692103	-0.735919	3.30933	-0.955198	0.0989918	-0.531944	-0.0538322	0.366303	0.499042	0.366303	-0.692103	1.50429	-0.89433	0.499042	-0.260696	-0.465576	0.223397	-0.735919	-0.0538322
UMP	-0.816363	-1.24481	-0.816363	0.00812056	-1.73307	-0.689979	-0.816363	-0.132106	0.125353	0.125353	0.729912	-0.816363	1.4963	2.00613	0.339112	-0.132106	0.650694	-0.251361	1.95979	0.00812056
dAMP	1.01292	-1.21401	0.296504	1.44812	-1.33248	0.617976	1.44812	1.22568	1.01292	0.706251	-0.632143	1.22568	-1.306	-0.546977	-0.443058	-0.91999	-1.02769	-0.632143	-0.164023	-0.775653
Nicotinamide ribotide	1.1726	-0.806399	1.1726	-0.489677	-1.15613	-0.39618	-0.806399	-0.39618	-0.0717211	0.0555806	-0.202311	2.15539	-1.04054	0.536798	0.278928	-0.489677	-0.671057	-0.0717211	-1.04054	2.26663
dGMP	-0.753869	0.90818	-0.753869	0.174721	-1.27036	0.174721	-0.676951	-0.0108514	0.508583	0.771663	0.673003	-0.753869	-1.05976	-1.27036	0.90818	2.85512	-0.419206	0.508583	-0.869277	0.35562
AMP	-1.71198	0.657389	-1.71198	1.06394	1.2853	1.11685	-0.077753	0.96029	-1.17036	0.769234	0.263955	1.59194	-0.376894	-0.158405	-0.522247	-1.44473	-0.736612	-0.0153242	-0.100519	0.317922
IMP	-0.759368	-0.70939	-0.736297	2.1756	1.22325	-0.400038	0.659672	-0.58678	1.46909	-0.209492	-0.330727	1.89879	-0.808841	-0.808841	1.01661	-0.58678	-0.689518	-0.493859	-0.736297	-0.58678
GMP	-0.774785	1.48113	-0.798232	0.996544	2.54017	0.845047	-0.754725	-0.774785	-0.735778	-0.649936	-0.686467	1.01533	-0.188992	-0.845036	0.681522	-0.735778	-0.825646	-0.735778	0.0565803	0.889623
NADPH_pos	2.07345	2.3762	-0.593285	-0.389083	-0.806871	-0.334528	-0.446843	-0.551088	-0.389083	-0.153277	-0.291315	-0.593285	1.72019	-0.751435	-0.245721	-0.446843	1.41422	-0.389083	-0.687975	-0.514352
sarcosine	-0.211628	0.84445	-0.0448501	-0.911866	-0.0448501	-0.378267	-0.911866	0.592994	-0.378267	0.078962	2.4681	0.592994	-0.378267	-0.0448501	0.84445	0.27728	-0.211628	0.078962	-2.85485	0.592994
putrescine	-0.640063	-0.640063	-0.412349	-0.640063	-0.284222	-0.284222	-0.0499755	-0.853806	0.264467	0.629244	1.86783	2.76129	0.057288	-0.985103	-0.284222	1.09234	-1.2315	-0.412349	-0.749642	0.795114
spermine	0.904905	0.39928	0.804053	0.94117	-0.516599	0.64534	-0.398254	-1.54549	0.18351	0.94117	1.16107	-1.80039	-1.84725	-0.847654	0.594051	0.88564	0.373132	-1.44531	0.0686156	0.499011
N-acetyl spermine	-0.852084	-0.805103	1.35396	1.15401	-0.943714	0.699509	-0.852084	1.02886	0.986713	-0.76129	1.61673	0.464086	-0.915461	-0.943714	-0.805103	0.829684	-0.82884	-0.805103	-0.915461	1.29441
cholesterol	1.11241	-0.681773	-0.744965	-0.613691	-0.86641	-0.587496	2.08203	-0.722696	1.37395	1.44787	-0.559858	-0.744965	1.11241	-0.827942	-0.527625	-0.646761	0.769263	1.11241	-0.804387	-0.681773
arginosuccinic acid	-2.0498	0.75471	0.283343	0.785296	-1.12698	-0.332301	0.785296	0.939779	0.854642	0.939779	-2.00149	0.653946	-0.417471	-1.4303	0.475038	0.703123	0.283343	0.283343	-1.03724	0.653946
phosphocreatine	1.06971	-0.00448263	0.707044	0.55385	-0.128503	1.33003	0.707044	0.707044	-0.128503	0.14761	-2.15571	-2.34614	-1.84847	0.55385	-0.00448263	-0.00448263	0.14761	-0.00448263	0.14761	0.55385
N-acetyl-L-alanine_pos	-0.316837	0.141457	0.141457	0.497238	0.497238	-0.316837	-0.316837	-0.316837	-0.316837	0.497238	-0.316837	1.19527	-1.77034	0.705157	1.89085	0.497238	0.705157	0.497238	-2.67167	-0.92251
IS_L_phenyl_D5_alanin	0.153794	0.794363	0.153794	0.153794	1.98183	-1.02834	0.794363	0.153794	-0.604898	0.153794	-2.97737	0.794363	-0.604898	-0.604898	0.794363	0.153794	-0.604898	0.153794	-0.604898	0.794363
