# Supplementary material for: BCAA insufficiency leads to premature ovarian insufficiency via ceramide‐induced elevation of ROS
Source: EMBO Mol Med. 2023 Feb 27;15(4):e17450. doi: 10.15252/emmm.202317450 (PMC10086587; doi:10.15252/emmm.202317450)
Supplement: Supplementary file 13 — Dataset EV10 [file EMMM-15-e17450-s018.xlsx]

## Sheet: Sheet1
Dataset EV10. Serum ROS level of an independent Fudan Cohort.
ID	Group	Age	Height	Weight	BMI	Iatrogenic injury	Anamnesis	Smoking history	FSH	SOD	GSH-Px	MDA
1	Control	28	155	60	24.974	0	0	0	9.86	14.3833	509.978	0.424954
2	Control	26	162	58	22.1003	0	0	0	11.46	14.8014	593.126	0.55347
3	Control	32	155	60	24.974	0	0	0	8.59	14.216	465.632	0.912022
4	Control	17	160	60	23.4375	0	0	1	7.46	14.8014	446.231	0.668977
5	Control	38	170	60	20.7612	0	0	1	22.68	12.6272	712.306	0.863841
6	Control	24	162	46.4	17.6802	0	0	0	7.19	12.4599	429.601	0.829008
7	Control	34	163	52	19.5717	0	0	0	6.43	14.0488	679.047	0.411021
8	Control	30	160	70	27.3438	0	0	0	0.9	14.8014	543.237	1.00106
9	Control	23	164	65	24.1672	0	0	0	6.93	13.6307	742.794	0.815767
10	Control	36	164	65	24.1672	0	0	0	13.57	15.1359	618.071	0.815075
11	Control	30	163	52.8	19.8728	0	0	0	4.5	13.3798	568.182	0.661813
12	Control	29	160	54.3	21.2109	0	0	0	5.39	9.95122	676.275	0.689679
13	Control	18	150	46.5	20.6667	0	0	0	2.73	15.8885	543.237	0.154009
14	Control	26	168	64.1	22.7112	0	0	0	9.16	13.6307	681.818	0.613048
15	Control	23	164	57	21.1927	0	0	0	6.13	11.9582	676.275	0.783726
16	Control	29	161	57	21.9899	0	0	0	4.5	17.561	612.528	0.413899
17	Control	38	160	45	17.5781	0	0	0	7.17	15.6376	526.607	0.693162
18	Control	23	167	65	23.3067	0	0	0	6.15	13.4634	112.236	1.27835
19	Control	30	154	48.5	20.4503	0	0	0	12.76	15.8885	66.0211	0.205511
20	Control	39	160	56	21.875	0	0	0	5.38	16.6411	105.634	0.961371
21	Control	38	165	70	25.7117	0	0	0	6.55	11.2056	77.0246	0.633948
22	Control	34	168	45	15.9439	0	0	0	3.51	15.554	52.8169	0.351806
23	Control	23	155	58	24.1415	0	0	0	8.5	15.9724	431.338	1.6824
24	Control	26	158	57	22.8329	0	0	0	16.08	16.469	391.725	0.65833
25	Control	32	159	52	20.5688	0	0	0	7.87	13.6552	404.93	0.567766
26	Control	32	158	45	18.026	0	0	0	2.77	14.5655	455.546	0.769794
27	Control	23	170	90.8	31.4187	0	0	0	6.34	21.6828	369.718	1.01362
28	Control	39	160	60	23.4375	0	0	0	6.38	13.8207	336.708	0.99272
29	Control	18	158	46.4	18.5868	0	0	0	7	13.9862	334.507	1.20868
30	Control	36	168	61.5	21.79	0	0	0	8.38	13.2414	398.327	1.17385
31	POI	38	164	70	26.0262	0	0	0	38.49	12.6951	158.484	1.07413
32	POI	38	165	56	20.5693	0	0	0	32.08	11.122	160.868	1.01362
33	POI	27	160	51.5	20.1172	0	0	0	29.42	12.6951	156.101	1.04437
34	POI	34	153	49	20.9321	0	0	0	28.06	13.5732	160.868	1.2935
35	POI	32	160	58	22.6562	0	0	0	28.77	11.2683	173.975	2.21634
36	POI	32	160	68	26.5625	0	0	0	37.2	13.2349	162.059	2.65507
37	POI	38	165	59	21.6713	0	0	0	34.23	11.6505	90.2289	1.38981
38	POI	28	162	65.45	24.939	0	0	0	28.08	12.9553	270.173	0.870807
39	POI	33	160	74	28.9062	0	0	0	30.38	15.1359	191.461	0.672263
40	POI	25	167	59	21.1553	0	0	0	32.76	15.7212	202.328	1.7869
41	POI	35	160	61.5	24.0234	0	0	0	26.48	15.3031	246.674	0.532934
42	POI	37	163	63.7	23.9753	0	0	0	38.18	13.3798	206.866	0.839831
43	POI	23	159	63.65	25.177	0	0	0	34.67	15.9721	191.242	0.839831
44	POI	32	158	60.95	24.4152	0	0	0	26.05	13.7143	429.137	0.738762
45	POI	28	163	52.25	19.6658	0	0	1	27.33	14.3833	332.594	1.25373
46	POI	32	163	71	26.7229	0	0	0	38.65	12.2927	266.075	0.0505342
47	POI	31	164	62	23.0518	0	0	0	29.03	13.3798	421.286	1.86736
48	POI	26	168	75	26.5731	0	0	0	30.45	14.7178	556.778	0.818173
49	POI	24	155	46.5	19.3548	0	0	0	33.76	12.878	360.916	0.818173
50	POI	38	150	41.5	18.4444	0	0	0	26.55	14.216	230.044	1.04437
51	POI	37	166	54	19.5965	0	0	0	28.12	12.9931	521.567	1.04437
52	POI	36	168	48	17.0068	0	0	0	32.32	14.6483	149.648	1.7869
53	POI	23	163	73	27.4756	0	0	0	25.65	15.3103	136.444	0.532934
54	POI	31	168	70	24.8016	0	0	0	29.18	13.6552	382.923	0.532934
55	POI	31	160	50.08	19.5625	0	0	0	29.68	15.1448	389.525	1.04497
56	POI	27	160	64.5	25.1953	0	0	0	33.16	15.7241	521.567	0.762827
57	POI	18	159	51	20.1733	0	0	0	29.92	13.6552	556.778	0.65833
58	POI	33	160	46	17.9688	0	0	0	32.06	15.0621	360.916	0.815075
59	POI	33	160	50	19.5312	0	0	1	26.2	12.7108	429.137	0.829008
60	POI	39	157	57	23.1247	0	0	0	28.3	12.6951	332.594	0.829008
61	POI	24	161	57	21.9899	0	0	0	46.71	12.4756	89.3708	0.808547
62	POI	38	157	65.5	26.5731	0	0	0	48.87	13.3537	63.8204	0.847201
63	POI	27	167	71.8	25.7449	0	0	0	130.5	12.7683	79.2254	1.15195
64	POI	29	152	47	20.3428	0	0	0	112.18	13.1707	490.577	2.04253
65	POI	29	166	58	21.048	0	0	0	98.26	12.4756	498.891	2.20225
66	POI	35	163	55	20.7008	0	0	1	73.1	13.0976	102.55	5.01513
67	POI	27	160	48	18.75	0	0	0	41.21	12.9512	150.143	1.34644
68	POI	25	155	52	21.6441	0	0	0	51.63	11.9634	178.742	1.38427
69	POI	30	160	68	26.5625	0	0	0	77.12	13.2073	83.4128	1.5053
70	POI	37	158	55	22.0317	0	0	0	95.78	13.6829	506.162	1.07566
71	POI	26	167	59.5	21.3346	0	0	0	89.5	12.878	94.235	0.950525
72	POI	29	165	66	24.2424	0	0	0	151.85	12.7944	493.348	1.15734
73	POI	28	153	52	22.2137	0	0	1	51.95	11.0383	154.909	1.12138
74	POI	29	159	71	28.0843	0	0	0	96.79	12.9512	119.161	0.847201
75	POI	28	154	53.45	22.5375	0	0	0	41.62	13.6463	97.7121	1.27779
76	POI	29	164	72	26.7698	0	0	0	51.85	12.6951	96.5205	1.15988
77	POI	27	157	58	23.5304	0	0	0	49.22	11.4512	95.3289	1.89864
78	POI	32	163	60	22.5827	0	0	0	59.02	12.5488	466.549	0.824508
79	POI	28	168	57.5	20.3727	0	0	0	54.7	14.122	363.116	0.801816
80	POI	28	162	52.5	20.0046	0	0	0	55.35	13.0485	354.313	0.975794
81	POI	37	169	62.5	21.883	0	0	0	116.54	12.878	277.377	0.612708
82	POI	32	160	53	20.7031	0	0	0	110.09	12.7944	440.141	1.57304
83	POI	36	156	65	26.7094	0	0	0	79.82	11.0383	303.697	1.06844
84	POI	37	160	70	27.3438	0	0	0	106.03	11.7437	255.764	1.26327
85	POI	35	159	73	28.8754	0	0	0	53.64	11.0383	358.715	2.5943
86	POI	28	162	58	22.1003	0	0	0	111.56	13.2349	378.521	1.27779
87	POI	38	155	60	24.974	0	0	0	57.32	14.2602	198.127	1.19067
88	POI	30	160	60	23.4375	0	0	0	50.76	9.87961	252.161	0.808547
89	POI	38	170	60	20.7612	0	0	0	95.67	14.167	442.342	1.14711
90	POI	21	162	46.4	17.6802	0	0	0	57.67	12.878	266.571	0.892587
