# Supplementary material for: BCAA insufficiency leads to premature ovarian insufficiency via ceramide‐induced elevation of ROS
Source: EMBO Mol Med. 2023 Feb 27;15(4):e17450. doi: 10.15252/emmm.202317450 (PMC10086587; doi:10.15252/emmm.202317450)
Supplement: Supplementary file 14 — Dataset EV11 [file EMMM-15-e17450-s020.xlsx]

## Sheet: normalized data
	Label	alanine	betaine aldehyde	serine	cytosine	Creatinine	proline	valine	threonine	creatine	nicotinamide	Imidazoleacetic acid	DL-Pipecolic acid	hydroxyproline	leucine-isoleucine	asparagine	aspartate	adenine	Methylcysteine	glutamine	glutamate	methionine	guanine	histidine	2-Aminooctanoic acid	carnitine	Methionine sulfoxide	phenylalanine	pyridoxine	citrulline	tyrosine	Phosphorylcholine	N-acetyl-glutamine	N-acetyl-glutamate	Acetylcarnitine DL	tryptophan	Cystine	cytidine	biotin	Glycerophosphocholine	adenosine	L-arginino-succinate	S-methyl-5-thioadenosine	glutathione	CMP	dAMP	AMP	IMP	GMP
cers1	Ceramide	0.317243	0.500878	-0.190362	0.0445228	-0.246992	-0.0432455	-0.31217	0.49479	-0.0643663	0.114463	-0.351975	-0.875	-0.319061	0.489771	-0.0647353	0.0568394	0.126549	0.298961	0.250969	0.416564	0.285842	0.149968	0.421	-0.699651	-0.285372	0.0810086	0.194298	0.167097	-0.1448	0.332878	0.875	-0.118868	-0.572616	-0.0351968	0.09918	-0.000298099	0.180089	-0.322734	0.75	-0.0110502	-0.128183	-0.400841	-0.0209441	0.174265	-0.124595	0.296615	0.423568	0.145098
cers2	Ceramide	0.317243	0.0933673	0.171313	0.18895	0.380893	-0.188892	0.68783	0.209598	0.520444	-0.0564531	-0.151573	0.125	0.50547	0.0306874	0.00614868	0.181447	-0.251865	-0.181499	0.250969	-0.362231	-0.297713	-0.642716	-0.171	0.300349	0.120786	-0.362656	0.0324748	0.49507	0.489358	-0.230681	-0.125	-0.10065	0.427384	-0.39441	-0.313125	0.0960447	-0.236508	0.639713	-0.25	-0.263424	0.0301404	0.511188	0.257017	-0.301029	0.39912	-0.174567	-0.274388	-0.169113
cers3	Ceramide	-0.338682	0.00207334	0.431053	-0.356848	0.275648	0.0837739	0.0137612	0.49479	0.120788	-0.584449	0.314182	0.125	0.332301	0.489771	0.42554	-0.532451	0.218054	0.298961	0.250969	0.416564	0.60364	-0.0172631	0.421	-0.110723	-0.285372	0.413295	0.596158	0.375334	-0.0343949	0.280904	-0.125	0.134824	0.0420172	-0.0351968	0.252373	0.635299	-0.766839	-0.330475	-0.25	0.171087	-0.420353	0.429457	-0.0836362	0.0268202	-0.223785	0.000446732	-0.468497	-0.169113
dmso1	Control	0.413597	0.0933673	0.295025	0.18895	-0.246992	0.185688	0.218583	-0.337912	-0.479556	0.415551	0.648025	0.125	-0.27504	0.0306874	-0.271712	-0.181397	0.126549	-0.120306	-0.084949	0.416564	0.108208	-0.0407982	0.421	0.0252758	-0.667707	0.368686	-0.403842	-0.488776	-0.262921	-0.133672	-0.125	-0.297569	-0.0801991	0.60559	0.52762	-0.170084	0.16171	-0.310625	-0.25	-0.0110502	0.579647	0.288132	0.474727	-0.23262	0.248138	-0.296797	0.187732	-0.237462
dmso2	Control	-0.470319	-0.499122	-0.568947	0.514005	0.13313	-0.0863958	0.0137612	-0.50521	0.0404458	-0.0564531	-0.351975	0.125	0.332301	-0.510229	-0.0647353	0.122331	0.218054	0.298961	-0.084949	-0.362231	0.183866	0.357284	-0.171	0.0252758	0.332293	0.0134425	0.194298	0.0780192	-0.510642	-0.0131914	-0.125	-0.118868	0.234293	-0.0351968	-0.47238	-0.364701	0.233161	0.333915	0.75	0.293031	0.457142	-0.103986	-0.525273	0.556963	-0.0170074	0.526128	0.531503	0.561758
dmso3	Control	0.17366	0.00207334	0.0261404	-0.485995	0.190291	0.00420076	-0.0558038	-0.0604441	-0.113835	0.260676	-0.151573	0.125	-0.0997613	-0.510229	0.481673	0.181447	0.126549	0.226267	0.250969	0.0291021	-0.39636	0.0342906	-0.171	0.242697	0.332293	0.14698	0.194298	0.0780192	-0.1448	0.149981	-0.125	-0.10065	0.201872	-0.0351968	-0.0964241	0.132175	0.220463	-0.267288	-0.25	-0.546109	-0.128183	-0.488812	-0.185455	-0.443037	0.132096	-0.473872	-0.274388	-0.438242
[truncated: 60 more columns]

## Sheet: processed data
Dataset EV11. Metabolomics analysis of KGN cells.
	Label	Urea	ethanolamine	glycine	alanine	betaine aldehyde	choline	4-aminobutyrate	dimethylglycine	serine	cytosine	Creatinine	proline	indole	betaine	valine	threonine	homoserine	purine	cysteine	creatine	nicotinamide	Imidazoleacetic acid	thymine	DL-Pipecolic acid	N-Acetylputrescine	hydroxyproline	leucine-isoleucine	ornithine	asparagine	aspartate	adenine	Methylcysteine	homocysteine	methylnicotinamide	histidinol	lysine	glutamine	O-acetyl-L-serine	glutamate	methionine	guanine	histidine	2-Aminooctanoic acid	carnitine	Methionine sulfoxide	phenylalanine	Pyridoxamine	pyridoxine
cers1	Ceramide	N/A	N/A	N/A	450013	1.01655e+06	N/A	N/A	N/A	345200	180078	65833.6	412972	N/A	1.53515e+08	47583.9	1.2888e+06	N/A	N/A	N/A	2.15983e+06	243628	N/A	N/A	1.70246e+07	N/A	46799.4	7.78175e+06	N/A	N/A	213452	729085	608913	N/A	N/A	N/A	N/A	8.2165e+06	N/A	3.59121e+06	261041	163004	5.47658e+06	N/A	2.09197e+06	350875	1.1312e+06	N/A	512131
cers2	Ceramide	N/A	N/A	N/A	320180	454990	N/A	N/A	N/A	289573	182820	40460.7	264221	N/A	1.56604e+08	55526.7	731465	N/A	N/A	N/A	2.12934e+06	167795	N/A	N/A	1.35345e+07	N/A	38067.5	4.4347e+06	N/A	N/A	175345	380133	311468	N/A	N/A	N/A	N/A	5.60198e+06	N/A	2.02005e+06	135654	9517.33	3.72423e+06	17449.4	1.9171e+06	210267	729262	N/A	483528
cers3	Ceramide	N/A	N/A	N/A	363450	640124	N/A	N/A	N/A	412688	98358.5	84869.6	447804	N/A	1.21097e+08	65836.9	1.34541e+06	N/A	N/A	N/A	2.38189e+06	153513	21809.3	N/A	2.26339e+07	N/A	75350.5	7.92216e+06	N/A	27369.6	128144	732800	608545	N/A	N/A	N/A	N/A	9.61504e+06	N/A	4.19374e+06	330956	110247	6.69874e+06	19827	1.94781e+06	470096	1.35241e+06	N/A	720329
dmso1	Control	N/A	N/A	N/A	353519	692585	N/A	N/A	N/A	330893	222901	38863	415564	N/A	3.6906e+08	46800.1	952822	N/A	N/A	N/A	1.4673e+06	292818	32915	N/A	1.50276e+07	N/A	32516.3	5.31288e+06	N/A	N/A	172187	715160	346013	N/A	N/A	N/A	N/A	6.0363e+06	N/A	3.41783e+06	223740	78512.5	4.12737e+06	18239.7	1.5448e+06	354922	881213	N/A	279367
dmso2	Control	N/A	N/A	N/A	426218	489223	N/A	N/A	N/A	382497	545505	82105.2	519651	N/A	2.39541e+08	51554.8	1.31018e+06	N/A	N/A	N/A	2.62679e+06	261122	N/A	N/A	2.09884e+07	N/A	76152.1	7.84659e+06	N/A	N/A	250338	895674	743141	N/A	N/A	N/A	N/A	9.45657e+06	N/A	3.87274e+06	326131	328657	4.99931e+06	22996.7	3.02822e+06	457359	1.52173e+06	N/A	704330
dmso3	Control	N/A	N/A	N/A	371405	644814	N/A	N/A	N/A	348751	60290.7	61080.8	388540	N/A	3.79006e+08	46800.2	1.08867e+06	N/A	N/A	N/A	2.16496e+06	250727	N/A	N/A	1.80386e+07	N/A	46789.5	6.46319e+06	N/A	25378.1	202323	689171	589513	N/A	N/A	N/A	N/A	8.37773e+06	N/A	3.46743e+06	183687	122557	5.31464e+06	37274.3	2.26273e+06	361185	1.11304e+06	N/A	519321
[truncated: 246 more columns]
