# Supplementary material for: BCAA insufficiency leads to premature ovarian insufficiency via ceramide‐induced elevation of ROS
Source: EMBO Mol Med. 2023 Feb 27;15(4):e17450. doi: 10.15252/emmm.202317450 (PMC10086587; doi:10.15252/emmm.202317450)
Supplement: Supplementary file 15 — Dataset EV12 [file EMMM-15-e17450-s001.xlsx]

## Sheet: Sheet1
Dataset EV12. List of reagents for this study.
Reagent	Grade	Source	Identifier
Water	HPLC	Fisher Chemical	W6-4
Acetonitrile	HPLC (99.95%)	Fisher Chemical	A998-4
2-Propanol	HPLC (99.9%)	Fisher Chemical	A464-4
Methanol	HPLC (99.9%)	Fisher Chemical	A452-4
MTBE	HPLC (99.9%)	Sigma Aldrich	650560-1
Formic acid	LC-MS	Fisher Chemical	A117-50
Ammonium Hydroxide	N/A	Fisher Chemical	A470-250
Acetic Acid	HPLC (99.7%)	Fisher Chemical	A35-500
Mouse FSH ELISA kit	N/A	Cusabio	CSE-E06871m
Mouse E2 ELISA kit	N/A	Cusabio	CSB-E05109m
Mouse AMH ELISA kit	N/A	Cusabio	CSB-E13156m
Human E2 ELISA kit	N/A	Cusabio	CSB-E05108h
Low BCAA diet (vendor 1)	N/A	Trophic Animal Feed High-tech Co., Ltd	N/A
Low BCAA diet (vendor 2)	N/A	Research Diets	N/A
Ketogenic diet	N/A	Bio-Serv	S3666
Mouse Fgf21 AAV8	N/A	Vigene Biosciences	N/A
AAV8-CMV-GFP	N/A	Vigene Biosciences	N/A
Tripterygium Glycosides	N/A	YUAN DA FEI YUN PHARMACY	Z42021212
L-Leucine	N/A	Sangon Biotech	A600922-0500
L-Isoleucine	N/A	Sangon Biotech	A100803-0250
L-Valine	N/A	Sangon Biotech	A600172-0100
Tween 80	N/A	MCE	HY-Y1891
TRIzol	N/A	Thermo Fisher Scientific	15596018
Chloroform	N/A	Sinopharm Chemical Reagent Co., Ltd	10006818
Isopropanol	N/A	Sinopharm Chemical Reagent Co., Ltd	80109218
75% ethanol	N/A	Sinopharm Chemical Reagent Co., Ltd	80176961
UltraPure™ DNase/RNase-Free Distilled Water	N/A	Thermo Fisher Scientific	10977023
PrimeScript™ RT reagent Kit	N/A	Takara	RR037A
TB Green® Premix Ex Taq™	N/A	Takara	RR420B
DMEM/F12 medium	N/A	Genom	GNM 11039
Fetal bovine serum	N/A	Thermo Fisher Scientific	10091155
Charcoal Stripped Fetal Bovine FBS	N/A	Lonsera	U712-001
Penicillin and streptomycin	N/A	Thermo Fisher Scientific	15070063
Dimethyl sulfoxide	N/A	Sigma Aldrich	D2650
Ceramide mixture	N/A	MCE	HY-113679
hMG	N/A	Livzon	H10940097
NP40 lysis buffer	N/A	Sigma Aldrich	X100
Phosphatase inhibitor cocktail	N/A	Yeasen	20109ES05
Protease inhibitor cocktail	N/A	APExBIO	K1007
BCA protein assay kit	N/A	Beyotime	P0012S
Triton X-100	N/A	Sangon Biotech	A110694
4% Paraformaldehyde Fix Solution	N/A	Sangon Biotech	E672002
QuantiChrom™ TBARS Assay Kit	N/A	BioAssay Systems	DTBA-100
EnzyChrom™ Glutathione Peroxidase Assay Kit	N/A	BioAssay Systems	EGPX-100
Superoxide Dismutase assay kit	N/A	Nanjing Jiancheng	A001-3-2
Phosphate Buffered Saline Buffer Dry Powder	N/A	Servicebio	G0002-2L
Magnesium chloride hexahydrate	N/A	Sangon Biotech	A610328
Calcium chloride, anhydrous	N/A	Sangon Biotech	A501330
Sodium chloride	N/A	Sangon Biotech	A610476
BCAT2i	N/A	MCE	HY-141669
Hydrogen peroxide solution	N/A	Sigma Aldrich	323381
Mouse FGF21 ELISA Kit	N/A	abcam	ab212160
Human FGF21 ELISA Kit	N/A	abcam	ab222506
Human GDF-15 Quantikine ELISA Kit	N/A	R&D	DGD150
Annexin V-IF488/PI Cell Apoptosis Detection Kit	N/A	Servicebio	G1513-50T
N-Acetylcysteine	N/A	MCE	HY-B0215
Mouse Adiponectin ELISA Kit	N/A	abcam	ab108785
Myriocin	N/A	MCE	HY-N6798
PEG300	N/A	MCE	HY-Y0873
