# Supplementary material for: BCAA insufficiency leads to premature ovarian insufficiency via ceramide‐induced elevation of ROS
Source: EMBO Mol Med. 2023 Feb 27;15(4):e17450. doi: 10.15252/emmm.202317450 (PMC10086587; doi:10.15252/emmm.202317450)
Supplement: Supplementary file 16 — Source Data for Expanded View and Appendix [file EMMM-15-e17450-s011.zip]

Archive with 9 entries (9 files):
- Appendix 1 source data.xlsx
- Appendix 2 source data.xlsx
- Appendix 3 source data.xlsx
- Appendix 4 source data.xlsx
- Appendix 5 source data.xlsx
- EV1 source data.xlsx
- EV2 source data.xlsx
- EV3 source data.xlsx
- EV4 source data.xlsx
