# Supplementary material for: BCAA insufficiency leads to premature ovarian insufficiency via ceramide‐induced elevation of ROS
Source: EMBO Mol Med. 2023 Feb 27;15(4):e17450. doi: 10.15252/emmm.202317450 (PMC10086587; doi:10.15252/emmm.202317450)
Supplement: Supplementary file 16 — Source Data for Expanded View and Appendix [file EMMM-15-e17450-s011.zip › Appendix 1 source data.xlsx]

## Sheet: Appendix1A
	Con1	Con2	Con3	LB1	LB2	LB3
phenylalanine	0.0939864	-0.533114	0.242485	-1.69222	0.92657	0.962294
tryptophan	-1.58733	-0.890241	0.530217	0.946811	0.569974	0.430572
lysine	-0.873135	-1.00542	0.568972	-0.0876255	-0.281006	1.67821
methionine	-0.968538	-1.02151	0.423961	-0.225106	1.66496	0.126239
threonine	-1.16222	-0.685564	1.76552	0.148113	-0.170873	0.105025
leucine-isoleucine	0.686131	0.636387	1.17692	-0.193239	-1.29883	-1.00737
valine	0.957568	0.57777	1.11692	-0.801571	-1.19618	-0.654501
glycine	0.357975	-0.117701	-1.73351	1.28892	-0.190038	0.394359
alanine	0.296094	-1.0917	-0.025973	-1.09538	0.374248	1.54271
serine	-1.62329	1.19493	-0.353484	-0.315106	0.784242	0.312716
cysteine	-1.13082	0.724291	0.252107	-0.150597	1.39023	-1.08521
aspartate	-1.04358	0.732726	0.703393	-0.546	1.21018	-1.05671
glutamate	-1.65441	-0.550073	0.542454	-0.150216	0.932698	0.879546
asparagine	0.822355	1.33378	-0.392191	-1.30433	-0.770193	0.310579
glutamine	-0.694656	-0.694577	1.55128	-0.644151	-0.49969	0.981791
arginine	-0.377657	-1.60709	1.46719	0.0602938	0.311773	0.14549
tyrosine	-1.06919	-0.252637	-0.390239	-0.75016	1.07828	1.38394
proline	-1.01795	-0.973973	0.796641	-0.65763	0.58632	1.26659
histidine	-0.539173	1.15569	0.227128	-0.806573	-1.17414	1.13707

## Sheet: Appendix1B
	Con1	Con2	Con3	LB1	LB2	LB3
Day	1.02727	0.960298	1.01243	1.11122	1.00183	1.30398
Night	1.22664	1.2076	1.15114	1.27591	1.31133	1.38774
