# Supplementary material for: BCAA insufficiency leads to premature ovarian insufficiency via ceramide‐induced elevation of ROS
Source: EMBO Mol Med. 2023 Feb 27;15(4):e17450. doi: 10.15252/emmm.202317450 (PMC10086587; doi:10.15252/emmm.202317450)
Supplement: Supplementary file 16 — Source Data for Expanded View and Appendix [file EMMM-15-e17450-s011.zip › Appendix 2 source data.xlsx]

## Sheet: Appendix2A
	BW (g)
Con1	21.22
Con2	21.92
Con3	20.83
Con4	19.43
Con5	18.31
LB1	19.99
LB2	22.22
LB3	18.67
LB4	19.12

## Sheet: Appendix2B
	BW (g)
Con1	24.4
Con2	24
Con3	21
Con4	20.5
Con5	21.9
Con6	22.9
Con7	20.1
Con8	21.6
Con9	18.8
Con10	20.9
LB1	17.1
LB2	18.2
LB3	19.4
LB4	20.4
LB5	20.3
LB6	17.4
LB7	20
LB8	18.6
LB9	19.4
LB10	20.3

## Sheet: Appendix2C
	Con1	Con2	Con3	Con4	Con5	Con6	LB1	LB2	LB3	LB4	LB5	LB6
Leu-Ile	0.640494	1.2014	0.342326	1.63632	1.08494	0.169564	-0.724275	-1.35416	-0.231176	-1.23782	-0.896237	-0.631373
Val	0.39428	1.19578	0.916497	1.23306	1.00919	0.249425	-0.900805	-1.68333	-0.157345	-1.35996	-0.609936	-0.28686

## Sheet: Appendix2D
	Con1	Con2	Con3	LB1	LB2	LB3
Day	1.02727	0.960298	1.01243	1.11122	1.00183	1.30398
Night	1.22664	1.2076	1.15114	1.27591	1.31133	1.38774

## Sheet: Appendix2E
	Con1	Con2	Con3	Con4	Con5	Con6	LB1	LB2	LB3	LB4	LB5	LB6
3-HOB	-1.41635	-1.51657	-0.705298	-0.0631227	-1.33588	0.915801	1.21666	0.591644	1.02446	0.461756	0.672637	0.154262
Carnitine	0.734835	0.866999	1.22327	0.886788	1.04618	0.683541	-1.17478	-1.4211	-0.396191	-1.16225	-0.89647	-0.390813

## Sheet: Appendix2F
	Fgf21
Con1	0.00264119
Con2	0.00127116
Con3	0.00111894
Con4	0.0111515
Con5	0.00461995
Con6	0.0060487
LB1	0.0246634
LB2	0.024425
LB3	0.0274307
LB4	0.0610337
LB5	0.0277904
LB6	0.0196046

## Sheet: Appendix2G
	FGF21 (pg/mL)
Con1	44.6598
Con2	55.2917
Con3	58.7013
Con4	78.7534
LB1	721.396
LB2	768.426
LB3	529.168
LB4	285.043
