# Supplementary material for: BCAA insufficiency leads to premature ovarian insufficiency via ceramide‐induced elevation of ROS
Source: EMBO Mol Med. 2023 Feb 27;15(4):e17450. doi: 10.15252/emmm.202317450 (PMC10086587; doi:10.15252/emmm.202317450)
Supplement: Supplementary file 16 — Source Data for Expanded View and Appendix [file EMMM-15-e17450-s011.zip › Appendix 3 source data.xlsx]

## Sheet: Appendix3A
	FSH (mIU/mL)
Con1	21.3105
Con2	25.918
Con3	20.4731
Con4	18.9441
Con5	19.0391
LB1	25.7234
LB2	23.6777
LB3	25.9832
LB4	30.4464

## Sheet: Appendix3B
	Con1	Con2	Con3	Con4	LB1	LB2	LB3
Primordial	10.6667	14.3333	9.66667	11.5556	4.33333	4	5.66667
Primary	4	4.66667	2.66667	3.77778	1	1.66667	3.33333
Secondary	4.66667	5.66667	2	4.11111	3	2.66667	2.66667
Sinusoid	2	3	2.66667	2.55556	2	2.66667	1.66667
Atretic	10.6667	14	8.66667	11.1111	23.6667	30.6667	29.6667

## Sheet: Appendix3C
	FSH (mIU/mL)
Con1	6.48007
Con2	6.10334
Con3	5.85488
Con4	8.37007
LB1	8.15225
LB2	7.25567
LB3	8.06243
LB4	8.00653
LB5	7.25567
LB6	7.85148
LB7	7.64585

## Sheet: Appendix3D
	Con1	Con2	Con3	Con4	Con5	LB1	LB2	LB3	LB4	LB5
Primordial	16.6667	15	14	15	16.3333	10	11.6667	10	10.3333	11
Primary	3.66667	2	4.33333	3	1.33333	3.33333	2.66667	2.66667	2.33333	4.33333
Secondary	1.66667	0	2.33333	3	0	1.66667	1	1	0	1
Sinusoid	2.33333	0	1.33333	1	0.333333	2	1	0.666667	1	2
Atretic	11.3333	13.3333	14.3333	13.3333	16.3333	20.6667	20.3333	20	19.3333	16
