# Supplementary material for: BCAA insufficiency leads to premature ovarian insufficiency via ceramide‐induced elevation of ROS
Source: EMBO Mol Med. 2023 Feb 27;15(4):e17450. doi: 10.15252/emmm.202317450 (PMC10086587; doi:10.15252/emmm.202317450)
Supplement: Supplementary file 16 — Source Data for Expanded View and Appendix [file EMMM-15-e17450-s011.zip › Appendix 4 source data.xlsx]

## Sheet: Appendix 4
		Patient 1	Patient 2	Patient 3	Patient 4	Patient 5	Patient 6	Patient 7	Patient 8	Patient 9	Patient 10
Ile	0	1	1	1	1	1	1	1	1	1	1
	3	1.45527	1.0783	1.29293	1.09635	1.82441	1.16514	1.20101	1.34355	1.51898	2.2229
	14	1.32913	1.07632	1.10853	1.02473	1.54719	1.10713	1.23399	1.29416	1.34032	1.71997
Leu	0	1	1	1	1	1	1	1	1	1	1
	3	1.33757	1.13525	1.14931	1.02612	1.68734	1.34944	1.18968	1.35854	1.61631	1.58918
	14	1.28674	1.0803	1.06113	1.01398	1.39951	1.20736	1.05625	1.27946	1.53252	1.19906
Val	0	1	1	1	1	1	1	1	1	1	1
	3	1.32483	1.28433	1.94695	1.21477	1.56519	1.69757	1.15357	1.34704	1.45167	1.64397
	14	1.13951	1.06332	1.59101	1.60373	1.29055	1.33981	1.10851	1.49801	1.34272	1.43487
Cer (d18:1/16:0)_DH	0	1	1	1	1	1	1	1	1	1	1
	3	0.857788	0.722242	0.779329	0.661951	0.900805	0.795681	1.29759	0.988888	1.13893	1.48611
	14	0.645864	0.513715	0.732409	0.638214	0.514674	0.632695	0.875636	0.86361	0.854131	1.31831
Cer (d18:1/16:0)	0	1	1	1	1	1	1	1	1	1	1
	3	1.02389	0.714717	0.848622	0.815505	0.998817	0.984176	1.04457	0.881667	1.07583	1.08718
	14	0.735579	0.575726	0.629027	0.798405	0.861909	0.817147	0.815177	0.768101	0.978659	0.843963
