# Supplementary material for: BCAA insufficiency leads to premature ovarian insufficiency via ceramide‐induced elevation of ROS
Source: EMBO Mol Med. 2023 Feb 27;15(4):e17450. doi: 10.15252/emmm.202317450 (PMC10086587; doi:10.15252/emmm.202317450)
Supplement: Supplementary file 16 — Source Data for Expanded View and Appendix [file EMMM-15-e17450-s011.zip › Appendix 5 source data.xlsx]

## Sheet: Appendix5A
	ADIPOQ
Con1	0.492333
Con2	-0.0875685
Con3	-0.241003
Con4	-0.174657
Con5	-0.214203
Con6	-0.299843
Con7	-0.254551
Con8	-0.40455
Con9	-0.998496
Con10	-0.35222
Con11	1.76546
POI1	-0.639648
POI2	-0.869418
POI3	1.36212
POI4	3.28829
POI5	-0.646228
POI6	0.0752391
POI7	-0.291216
POI8	-0.810178
POI9	-0.843248
POI10	-0.340576
POI11	0.48416

## Sheet: Appendix5B
	Adipoq (ng/mL)
Con1	319.711
Con2	313.159
Con3	302.178
Con4	321.448
Con5	305.001
Con6	323.673
LB1	320.483
LB2	343.68
LB3	292.886
LB4	302.616
LB5	284.244
LB6	290.361
