# Supplementary material for: BCAA insufficiency leads to premature ovarian insufficiency via ceramide‐induced elevation of ROS
Source: EMBO Mol Med. 2023 Feb 27;15(4):e17450. doi: 10.15252/emmm.202317450 (PMC10086587; doi:10.15252/emmm.202317450)
Supplement: Supplementary file 16 — Source Data for Expanded View and Appendix [file EMMM-15-e17450-s011.zip › EV1 source data.xlsx]

## Sheet: EV1C
	Con1	Con2	Con3	Con4	Con5	Con6	Con7	Con8	Con9	Con10	POI1	POI2	POI3	POI4	POI5	POI6	POI7	POI8	POI9	POI10
Val	0.701124	0.0535177	1.00767	1.26803	-0.273998	0.292854	1.00767	0.48947	0.19169	1.00767	0.48947	0.701124	-1.22808	-1.43742	-0.16632	0.19169	-1.94229	-0.273998	-2.27157	0.19169
Leu-Ile	1.09805	0.567317	0.567317	-0.193725	-1.36699	-0.193725	-0.193725	-0.193725	-0.193725	0.567317	0.567317	1.09805	0.567317	-1.36699	0.567317	1.09805	-1.36699	-0.193725	-2.53277	1.09805
AC	-0.641828	-0.41221	0.493052	-0.981656	-1.42021	-1.42021	-1.24317	-0.641828	0.493052	-0.41221	-0.41221	-1.24317	1.3875	1.3875	0.493052	0.813443	1.3875	0.493052	1.3875	0.493052

## Sheet: EV1E
	FGF21 (pg/mL)
GFP1	24.8543
GFP2	64.2491
GFP3	29.2411
GFP4	24.8543
GFP5	97.7152
FGF21-1	5098.84
FGF21-2	1033.83
FGF21-3	2816
FGF21-4	2231.66
FGF21-5	4534.5

## Sheet: EV1F
	FGF21 (pg/mL)
Con1	21.4199
Con2	76.4261
Con3	30.593
Con4	23.1244
Con5	49.3552
Con6	79.8279
Con7	45.3834
Con8	49.5354
Con9	68.373
Con10	40.6695
Keto1	7406.89
Keto2	5639.88
Keto3	4394.07
Keto4	6881.24
Keto5	7376.9
Keto6	5716.06

## Sheet: EV1G
	FSH (mIU/mL)
Con1	20.0494
Con2	15.3141
Con3	18.021
Con4	17.816
Con5	15.0635
Con6	13.7821
Con7	17.5805
FGF21-1	18.7265
FGF21-2	17.7821
FGF21-3	12.8986
FGF21-4	21.3254
FGF21-5	14.2372
FGF21-6	12.404

## Sheet: Sheet5
	FSH (mIU/mL)
Con1	4.97399
Con2	5.00375
Con3	5.31037
Con4	6.35504
Con5	6.81608
Con6	4.0393
Con7	8.15828
Con8	9.61482
Con9	7.94884
Con10	7.74459
Keto1	7.58922
Keto2	8.47024
Keto3	7.32977
Keto4	5.29464
Keto5	6.52439
Keto6	6.63963
