# Supplementary material for: BCAA insufficiency leads to premature ovarian insufficiency via ceramide‐induced elevation of ROS
Source: EMBO Mol Med. 2023 Feb 27;15(4):e17450. doi: 10.15252/emmm.202317450 (PMC10086587; doi:10.15252/emmm.202317450)
Supplement: Supplementary file 16 — Source Data for Expanded View and Appendix [file EMMM-15-e17450-s011.zip › EV2 source data.xlsx]

## Sheet: EV2B
	Con1	Con2	Con3	Con4	Con5	Con6	Con7	Con8	Con9	Con10	LB1	LB2	LB3	LB4	LB5	LB6	LB7	LB8
Val	0.00359418	1.59742	0.562065	0.725421	-2.42347	0.441843	0.725421	0.00359418	-0.30774	1.15296	-0.70147	-1.23201	0.13888	1.04879	-0.70147	-0.363882	0.562065	-1.23201
Leu-Ile	-0.30911	1.64829	-0.513302	1.10045	-1.32687	0.36417	0.812782	1.10045	-0.30911	1.31001	-1.32687	-0.513302	-0.30911	-0.877053	0.0424907	-1.32687	1.31001	-0.877053

## Sheet: EV2F
	Con1	Con2	Con3	Con4	Con5	Con6	Con7	Con8	Con9	Con10	LB1	LB2	LB3	LB4	LB5	LB6	LB7	LB8
Val	0.00359418	1.59742	0.562065	0.725421	-2.42347	0.441843	0.725421	0.00359418	-0.30774	1.15296	-0.70147	-1.23201	0.13888	1.04879	-0.70147	-0.363882	0.562065	-1.23201
Leu-Ile	-0.30911	1.64829	-0.513302	1.10045	-1.32687	0.36417	0.812782	1.10045	-0.30911	1.31001	-1.32687	-0.513302	-0.30911	-0.877053	0.0424907	-1.32687	1.31001	-0.877053

## Sheet: EV2G
	Apoptosis (%)
Con1	3.96
Con2	4.8
Con3	3.57
Cer1	5.47
Cer2	3.94
Cer3	4.28

## Sheet: EV2I
Time(days)	control1	control2	control3	control4	control5	control6	control7	control8	control9	control10	Ceramide1	Ceramide2	Ceramide3	Ceramide4	Ceramide5	Ceramide6	Ceramide7	Ceramide8	Ceramide9	Ceramide10
0	17.8	18.7	20.3	17.6	18.3	18.3	19.6	16.3	19.7	17.8	18.3	19.7	19.2	18.6	18.9	18.7	17.5	18.6	18.3	17.4
7	19.7	18	17.7	20	17.8	19.3	20.2	18.9	20.4	19.9	18.1	19.1	19.2	18.7	18.9	19.5	18.8	19.8	19	19.3
14	18.3	17.8	18.5	20.2	20.2	20	20.6	20	21	20.7	19.2	19	20.9	20	19.1	20.4	19.5	19.4	18.7	19.5
21	18.9	18.8	20	19.4	20.1	20.5	19.9	20.6	19.7	20.2	19.4	19.6	19.1	19.3	20	19.1	19.6	20.3	21	19.5
28	19.5	18.9	20.2	18.7	21.4	20.6	20.6	20.8	20.2	20.3	21.8	20.5	21.2	19.5	20.6	19	20	18.5	19.5	21.1

## Sheet: EV2J
	Food-intake（g/day）
Con1	2.8
Con2	2.1
Con3	2.5
Con4	2.8
Con5	2.5
Con6	2.4
Con7	2.7
Con8	1.7
Con9	1.9
Con10	2.7
Ceramide1	1.8
Ceramide2	2.1
Ceramide3	2.4
Ceramide4	2.8
Ceramide5	2.5
Ceramide6	2.4
Ceramide7	1.8
Ceramide8	2.2
Ceramide9	1.9
Ceramide10	2.6

## Sheet: EV2K
	Control+PBS1	Control+PBS2	Control+PBS3	Control+Myr1	Control+Myr2	Control+Myr3	LB+PBS1	LB+PBS2	LB+PBS3	LB+Myr1	LB+Myr2	LB+Myr3
Cer(t18:0_22:0)	-1.48326	-0.82929	-1.12994	-0.25986	-0.28593	0.716421	1.40976	1.24978	1.20965	-1.02782	-0.04582	-0.46482
Cer(d40:1)	-1.85097	-0.13523	-1.57618	-0.26894	-0.21902	0.287604	1.1233	1.19037	1.24397	-0.09223	-0.07761	-0.69491
Cer(t40:0)	-1.0577	-0.21014	-1.77661	0.79364	-0.34821	0.584753	1.18504	1.12468	1.15169	-0.77768	-0.46441	-1.0381
Cer(d18:1_24:0)	-0.65827	-0.0948	-2.87716	-0.01415	0.251635	0.116948	1.07877	0.825244	0.910437	-0.24752	-0.03439	0.063334
Cer(d18:1_24:2)	-1.38264	-0.26483	-0.99757	0.143297	-0.41571	-0.58018	1.58126	1.84239	1.19774	-0.8263	-0.4232	-0.3205

## Sheet: EV2L
	FSH (mIU/mL)
Con+PBS1	8.72762
Con+PBS2	5.49925
Con+PBS3	8.92412
Con+PBS4	7.05698
Con+PBS5	9.35803
Con+PBS6	3.53255
Con+PBS7	4.07754
Con+PBS8	8.69422
Con+Myr1	10.2666
Con+Myr2	5.36673
Con+Myr3	8.58121
Con+Myr4	7.34614
Con+Myr5	5.19248
Con+Myr6	9.8861
Con+Myr7	5.65609
Con+Myr8	1.71088
LB+PBS1	14.5195
LB+PBS2	3.99679
LB+PBS3	8.91964
LB+PBS4	11.5799
LB+PBS5	8.10778
LB+PBS6	12.2859
LB+PBS7	11.1676
LB+PBS8	9.98049
LB+Myr1	7.21162
LB+Myr2	10.3705
LB+Myr3	6.46823
LB+Myr4	6.65199
LB+Myr5	3.67299
LB+Myr6	9.53177
LB+Myr7	5.49925
LB+Myr8	5.4602

## Sheet: EV2M
	Con+PBS1	Con+PBS2	Con+PBS3	Con+PBS4	Con+PBS5	Con+PBS6	Con+PBS7	Con+PBS8	Con+Myr1	Con+Myr2	Con+Myr3	Con+Myr4	Con+Myr5	Con+Myr6	Con+Myr7	Con+Myr8	LB+PBS1	LB+PBS2	LB+PBS3	LB+PBS4	LB+PBS5	LB+PBS6	LB+PBS7	LB+PBS8	LB+Myr1	LB+Myr2	LB+Myr3	LB+Myr4	LB+Myr5	LB+Myr6	LB+Myr7	LB+Myr8
Primordial	5.33333	3	3	3	6	2.66667	4.66667	4.33333	4.66667	4.33333	5.66667	3.33333	5.66667	4.66667	4.66667	5	2	2.33333	2	3.66667	3	3	2.66667	3	4	4	6.66667	5	4.33333	5.66667	2.66667	1.33333
Primary	3.33333	5.33333	4.66667	3.33333	5.33333	1.33333	7	5	4	4.33333	3.66667	4.33333	5.33333	4.66667	7	6	4.33333	3	4.66667	7	4.66667	1.66667	3.33333	8.66667	4	4.33333	4.33333	2.66667	5	7	2.66667	1.33333
Secondary	4.33333	2.33333	5.66667	1	5.33333	0.333333	3.33333	2	2	4	4	2.66667	0.666667	3.66667	3.66667	2.33333	3	2.66667	2.66667	2	2.66667	2.66667	1	8	4.33333	2	3	4	1.33333	4	2.33333	1
Sinusoid	1.33333	1	2	1	2.33333	0.666667	5	1.66667	1.66667	1.66667	2.33333	1.66667	1	0.333333	2.66667	0.333333	0.666667	2.33333	2	2.33333	0.666667	1	1	3.66667	1	3.66667	2	0.333333	2.33333	2.66667	1	0.333333
Atretic	15	18	19.3333	6	18	2	11.6667	8	13.6667	16.3333	13	13.3333	11	21.3333	7.66667	13.6667	27.6667	23	25.6667	27.3333	21	11.6667	5	25.6667	14.3333	6.66667	26	14.6667	6.66667	14.3333	5.33333	6.33333
