# Supplementary material for: BCAA insufficiency leads to premature ovarian insufficiency via ceramide‐induced elevation of ROS
Source: EMBO Mol Med. 2023 Feb 27;15(4):e17450. doi: 10.15252/emmm.202317450 (PMC10086587; doi:10.15252/emmm.202317450)
Supplement: Supplementary file 16 — Source Data for Expanded View and Appendix [file EMMM-15-e17450-s011.zip › EV3 source data.xlsx]

## Sheet: EV3B
	Con1	Con2	Con3	Con4	Con5	Cer1	Cer2	Cer3	Cer4	Cer5
ATOX1	0.705411	0.899399	1.54509	1.18597	0.664128	1.31743	1.66974	1.4489	1.87776	2.42044
FTL	0.696368	0.951785	1.42409	1.23197	0.695785	1.33271	1.54363	1.39124	1.97494	1.63662
PRDX2	0.789173	1.03936	1.37548	1.2706	0.52539	1.37874	1.34221	1.42914	1.78185	1.46939
PDLIM1	0.765582	0.963843	1.17756	1.10823	0.98478	1.24368	1.34788	1.34643	1.69431	1.10396
GPX4	0.789759	1.25452	1.32721	1.2468	0.381716	1.20985	1.33127	1.30744	2.51648	2.29666
HMOX2	0.738625	0.966629	1.31056	1.27555	0.708638	1.36333	1.34356	1.38896	1.67711	1.17034
TXNRD2	0.813644	1.26623	1.38658	1.30835	0.225185	1.34509	1.43789	1.44708	1.77551	1.65516
MSRA	0.608847	0.962558	1.21521	1.15722	1.05616	1.35023	1.26408	1.22018	1.56561	1.28645
NDUFA6	0.698353	0.892002	1.38957	1.2102	0.80988	1.33517	1.33181	1.29568	1.57586	1.13795
SOD1	0.69969	0.882016	1.30142	1.20395	0.912926	1.30325	1.39603	1.30777	1.3733	1.09959

## Sheet: EV3D
	Con1	Con2	Con3	Con4	Con5	Con6	Con7	Con8	Con9	Con10	Con11	Con12	Con13	Con14	Con15	Con16	Con17	Con18	Con19	Con20	Con21	Con22	Con23	Con24	Con25	Con26	Con27	Con28	Con29	Con30	POI1	POI2	POI3	POI4	POI5	POI6	POI7	POI8	POI9	POI10	POI11	POI12	POI13	POI14	POI15	POI16	POI17	POI18	POI19
SOD	0.991817	1.02065	0.980284	1.02065	0.870723	0.85919	0.968751	1.02065	0.939919	1.04371	0.92262	0.686199	1.09561	0.939919	0.824592	1.21094	1.07831	0.928386	1.09561	1.14751	0.772694	1.07255	1.1014	1.13564	0.941609	1.00438	1.49516	0.953023	0.964436	0.913076	0.875408	0.766928	0.875408	0.935955	0.777019	0.912632	0.803374	0.893351	1.04371	1.08408	1.05525	0.92262	1.10138	0.945686	0.991817	0.847657	0.92262	1.01488	0.888022
GSH-Px	1.12815	1.31208	1.03005	0.987128	1.57573	0.950341	1.50215	1.20172	1.64317	1.36726	1.2569	1.49602	1.20172	1.50828	1.49602	1.355	1.16493	0.248282	0.146049	0.233678	0.17039	0.116839	0.954184	0.866555	0.895764	1.00773	0.817872	0.744847	0.739979	0.88116	0.350591	0.355863	0.345319	0.355863	0.384859	0.358499	0.1996	0.597663	0.423541	0.44758	0.54568	0.457619	0.423055	0.949315	0.735748	0.588598	0.931947	1.23168	0.798399
MDA	0.559084	0.728165	1.19989	0.88013	1.1365	1.09067	0.540754	1.31703	1.07325	1.07234	0.870705	0.907366	0.20262	0.806548	1.0311	0.544541	0.911949	1.68184	0.270377	1.26481	0.834044	0.462848	2.21342	0.866122	0.746973	1.01277	1.33355	1.30606	1.59018	1.54436	1.41316	1.33355	1.37402	1.70177	2.91589	3.4931	1.82848	1.14566	0.884453	2.3509	0.701147	1.10491	1.10491	0.971942	1.64945	0.0664846	2.45677	1.07642	1.07642
[truncated: 41 more columns]
