# Supplementary material for: BCAA insufficiency leads to premature ovarian insufficiency via ceramide‐induced elevation of ROS
Source: EMBO Mol Med. 2023 Feb 27;15(4):e17450. doi: 10.15252/emmm.202317450 (PMC10086587; doi:10.15252/emmm.202317450)
Supplement: Supplementary file 16 — Source Data for Expanded View and Appendix [file EMMM-15-e17450-s011.zip › EV4 source data.xlsx]

## Sheet: EV4B
	E2 (pg/mL)
C1	425.255
C2	501.282
C3	503.555
C4	478.074
C5	498.576
Bi1	516.633
Bi2	479.36
Bi3	493.2
Bi4	460.092
Bi5	498.064
H1	422.937
H2	478.189
H3	382.552
H4	408.766
H5	335.16
H+Bi1	515.632
H+Bi2	556.816
H+Bi3	412.473
H+Bi4	500.162
H+Bi5	687.131

## Sheet: EV4C
	E2 (pg/mL)
Con1	350.236
Con2	419.409
Con3	516.066
Con4	475.171
Con5	332.376
Bi1	443.83
Bi2	403.114
Bi3	383.137
Bi4	504.019
Bi5	381.708
Cer1	285.596
Cer2	319
Cer3	349.218
Cer4	327.18
Cer5	280.577
Cer+Bi1	396.585
Cer+Bi2	392.533
Cer+Bi3	511.109
Cer+Bi4	384.832
Cer+Bi5	437.038

## Sheet: EV4D
	Con1	Con2	Con3	Con4	Con5	TG1	TG2	TG3	TG4	TG5
Cer(d18:1_24:0)	-1.00543	-0.814983	-1.64031	-1.09043	-1.00865	0.962835	0.042609	0.718829	1.66628	0.609746
Cer(d18:1_24:1)	-1.13551	-0.989578	-0.729754	-0.053586	-0.355112	-0.057067	-0.415331	0.786755	2.23078	1.69179
Cer(t18:0_24:0)	-1.05216	-0.844308	-1.52656	-1.26087	-1.31087	0.968949	0.586542	0.71312	1.02461	0.661113
Cer(t18:0_24:1)	-1.21734	-0.855968	-0.668938	0.165622	0.125826	-0.032092	-0.538461	0.568863	2.33662	1.33178

## Sheet: EV4E
	FSH (mIU/mL)
Con1	8.99008
Con2	12.7497
Con3	13.017
Con4	13.5369
Con5	15.8948
Con6	15.8948
Con7	8.9464
BCAA1	11.4132
BCAA2	14.3899
BCAA3	12.9033
BCAA4	16.2118
BCAA5	16.1862
3-NPA1	30.1774
3-NPA2	47.5009
3-NPA3	81.9638
3-NPA4	50.4967
3-NPA5	91.7268
3-NPA6	75.1436
3-NPA7	34.248
3-NPA8	42.0374
3-NPA9	62.5502
3-NPA+BCAA1	11.6782
3-NPA+BCAA2	50.8122
3-NPA+BCAA3	28.6761
3-NPA+BCAA4	40.5414
3-NPA+BCAA5	11.7111
3-NPA+BCAA6	36.1363
3-NPA+BCAA7	23.3986
3-NPA+BCAA8	46.5168
3-NPA+BCAA9	40.3185
3-NPA+BCAA10	14.4245
3-NPA+BCAA11	38.0883
3-NPA+BCAA12	41.1069
3-NPA+BCAA13	26.3986
3-NPA+BCAA14	17.1551
3-NPA+BCAA15	23.8362
3-NPA+BCAA16	14.6081

## Sheet: EV4F
	Con1	Con2	Con3	BCAA1	BCAA2	BCAA3	3-NPA1	3-NPA2	3-NPA3	3-NPA4	3-NPA5	3-NPA+BCAA1	3-NPA+BCAA2	3-NPA+BCAA3	3-NPA+BCAA4
Primordial	9.33333	10.3333	12.3333	10.4615	9.84615	8	6	4.66667	7.66667	8	9.33333	11	12.3333	13.6667	9.66667
Primary	2	3	2.66667	4.29333	2.60667	1.99333	2.33333	2.66667	3.66667	2.66667	2	3.66667	3.33333	4.33333	3
Secondary	1.33333	4.33333	3.33333	2.63415	3.07317	2.85366	1.33333	3	4	2.33333	1.33333	3.33333	4.33333	2.33333	3
Sinusoid	1	1	0.666667	0.683761	0.547009	0.820513	1	2	2.33333	2	1	1	2	1.33333	1
Atretic	18.3333	13	11.6667	9.50526	11.7684	13.5789	12.3333	8.33333	11.6667	12	18.3333	10.3333	12.3333	14.3333	13.3333
