# Supplementary material for: BCAA insufficiency leads to premature ovarian insufficiency via ceramide‐induced elevation of ROS
Source: EMBO Mol Med. 2023 Feb 27;15(4):e17450. doi: 10.15252/emmm.202317450 (PMC10086587; doi:10.15252/emmm.202317450)
Supplement: Supplementary file 18 — Source Data for Figure 1 [file EMMM-15-e17450-s013.xlsx]

## Sheet: 1A
	Age	BMI (kg/m2)	FSH (mIU/mL)	AMH (ng/mL)	ALT (U/L)
Con1	30	20.1348	4.23		19
Con2	28	19.052	6.73		12
Con3	29	26.4463	5.72		11
Con4	25	19.5	9.2	4.23	10
Con5	24	19.9594	2.81		28
Con6	38	21.0828	4.93	8.39	13
Con7	25	22.3081	4.82	12.6	15
Con8	30	19.1368	7.19	3.9	13
Con9	35	24.0055	7.77	3.13	11
Con10	30	20.7967	5.62	3.35	24
Con11	31	22.0386	5.72	4.47	8
Con12	36	19.052	5.71	8.08	6
Con14	32	20.1172	8.37	7.23	11
Con15	37	19.9594	8.59	3.89	13
Con16	31	16.1616	8.84	14.5	11
Con17	28	19.1327	3.95	3.94	7
Con18	27	20.7756	7.84	6.46	16
Con19	30	20.0777	8.87	6.22	13
POI1	33	21.6713	98.26	0.02	15
POI2	38	32.0461	12.68		24
POI3	28	22.1893	67.77	0.01	23
POI4	27	19.721	131.23		36
POI5	38	21.7555	71.89	0.8	15
POI6	29	25.0361	102.17	0.02	41
POI7	26	19.1467	40.48	0.91	9
POI8	37	21.7555	60.5	0.04	10
POI9	35	23.4375	83.35	0.04	15
POI10	30	19.9594	100.44	0.04	14
POI11	36	21.0938	107.1	0.02	11
POI12	30	21.6713	31.38	0.03	14
POI13	38	21.0938	79.11	0.02	19
POI14	25	25.7812	36.71	0.01	17
POI15	38	19.5918	75.85	0.02	11
POI16	38	20.7967	48.59	0.05
POI19	27	17.8137	130.96	0.02	35
POI20	26	23.1206	36.18	0.03	20

## Sheet: 1D
	Con1	Con2	Con3	Con4	Con5	Con6	Con7	Con8	Con9	Con10	Con11	Con12	Con14	Con15	Con16	Con17	Con18	Con19	POI1	POI2	POI3	POI4	POI5	POI6	POI7	POI8	POI9	POI10	POI11	POI12	POI13	POI14	POI15	POI16	POI19	POI20
Val	0.09623	0.477298	0.402524	1.18941	0.285733	0.00574831	-0.198959	-0.113141	1.05985	1.31692	0.00574831	0.942283	0.602412	0.285733	0.182227	-0.936962	1.74521	0.285733	-0.113141	1.05985	0.00574831	-3.3556	-2.28303	0.00574831	-0.936962	0.00574831	-1.03312	0.00574831	-0.394181	0.00574831	-0.394181	-1.86247	0.09623	0.182227	0.182227	1.18941
Leu-Ile	-1.78395	-0.0432109	0.806345	-0.0432109	0.806345	-0.0432109	-0.0432109	0.806345	-0.0432109	0.806345	-0.52668	0.806345	-0.0432109	-0.0432109	1.91548	0.806345	1.91548	0.806345	-2.7671	1.91548	-0.939945	-0.52668	-0.939945	-0.52668	-0.52668	-0.52668	-0.939945	0.806345	-0.52668	-0.52668	-0.939945	-0.52668	0.806345	0.806345	-0.0432109	-0.939945

## Sheet: 1E
	Con1	Con2	Con3	Con4	Con5	Con6	Con7	Con8	Con9	Con10	Con11	Con12	Con14	Con15	Con16	Con17	Con18	Con19	POI1	POI2	POI3	POI4	POI5	POI6	POI7	POI8	POI9	POI10	POI11	POI12	POI13	POI14	POI15	POI16	POI19	POI20
3-HB	-1.58788	-0.60383	0.639259	-0.79423	-1.15473	-0.487286	-1.87836	-0.79423	-0.276586	-0.661034	-0.79423	-0.753999	0.315404	-1.72868	-0.40082	1.33159	0.0748585	-0.632707	-0.904904	-0.0958769	0.533065	1.04722	0.821511	1.93745	1.26824	0.60834	1.14123	-0.997328	0.50221	0.79033	-0.661034	0.718464	0.202301	1.75428	1.53064	-0.0086363
AC	-1.4537	-1.4537	1.06027	-0.925871	-0.925871	-0.472744	-0.925871	0.00869252	-1.4537	-0.925871	-0.925871	0.00869252	1.06027	-1.4537	-0.250871	-0.925871	0.00869252	-1.4537	0.4648	-0.250871	0.4648	1.94555	1.06027	1.06027	1.06027	0.00869252	1.94555	-0.925871	0.4648	1.06027	0.4648	0.4648	-0.472744	1.06027	1.06027	0.4648

## Sheet: 1F
	FGF21 (pg/mL)
Con1	518.765
Con2	45.5454
Con3	45.2188
Con4	436.14
Con5	94.8596
Con6	31.1757
Con7	65.1404
Con8	79.8367
Con9	228.759
Con10	71.3455
Con11	87.3481
Con12	50.5712
Con14	72.5384
Con15	112.131
Con16	70.5219
Con17	49.9137
Con18	65.8307
Con19	113.768
POI1	292.116
POI2	176.179
POI3	1049.14
POI4	1104.98
POI5	116.414
POI6	135.029
POI7	52.7302
POI8	175.526
POI9	566.773
POI10	61.548
POI11	111.842
POI12	101.792
POI13	186.683
POI14	215.36
POI15	197.407
POI16	210.323
POI19	75.9071
POI20	49.415
POI21	138.745
POI22	86.092

## Sheet: 1G
	GDF15 (pg/mL)
C4	122.803
C5	122.506
C6	184.581
C7	201.962
C8	183.191
C9	135.413
C10	102.618
C11	117.511
C12	85.7009
C14	107.608
C15	348.472
C17	255.248
C18	250.19
C19	131.334
P10	179.387
P11	116.71
P12	176.975
P13	99.7639
P14	153.772
P15	126.292
P16	122.379
P19	89.7185
P20	153.51
