# Supplementary material for: BCAA insufficiency leads to premature ovarian insufficiency via ceramide‐induced elevation of ROS
Source: EMBO Mol Med. 2023 Feb 27;15(4):e17450. doi: 10.15252/emmm.202317450 (PMC10086587; doi:10.15252/emmm.202317450)
Supplement: Supplementary file 19 — Source Data for Figure 2 [file EMMM-15-e17450-s012.xlsx]

## Sheet: 2A
	FSH (mIU/mL)
Con1	27.7963
Con2	22.4941
Con3	25.1038
Con4	21.6937
Con5	28.2174
Con6	34.0149
Con7	20.4763
Con8	19.1856
Con9	28.3243
Con10	14.3327
LB1	73.2746
LB2	47.5686
LB3	129.609
LB4	29.6573
LB5	59.6198
LB6	114.999
LB7	85.4993
LB8	126.244

## Sheet: 2B
	Con1	Con2	Con3	Con4	LB1	LB2	LB3	LB4
Primordial	10.6667	14.3333	9.66667	11.5556	4.66667	4.33333	6.66667	7.33333
Primary	4	4.66667	2.66667	3.77778	2	2	3.66667	3.66667
Secondary	4.66667	5.66667	2	4.11111	2	2.66667	5	4
Sinusoid	2	3	2.66667	2.55556	2.33333	1.33333	3.33333	3
Atretic	10.6667	14	8.66667	11.1111	14.3333	20.3333	21	18.6667

## Sheet: 2C
	FSH (mIU/mL)
Con1	6.95865
Con2	2.54296
Con3	5.75124
Con4	10.6745
Con5	10.4301
LB1	11.5025
LB2	18.2738
LB3	8.33855
LB4	17.3868
LB5	11.0294

## Sheet: 2D
	FSH (mIU/mL)
Con1	7.04125
Con2	5.81341
Con3	4.40857
Con4	5.59183
Con5	5.74961
Con6	2.8396
Con7	2.30117
Con8	4.70532
Con9	7.64769
Con10	8.23229
LB1	7.0192
LB2	17.3729
LB3	9.40501
LB4	6.58444
LB5	10.9407
LB6	6.8606
LB7	10.5878
LB8	4.5417
LB9	5.85781
LB10	7.96924

## Sheet: 2E
	E2 (pg/mL)
Con1	2531.38
Con2	660.205
Con3	4126.81
Con4	258.929
Con5	393.333
LB1	2674.57
LB2	2350.55
LB3	804.824

## Sheet: 2F
	AMH (ng/mL)
Con1	77.6973
Con2	12.9612
Con3	111.424
Con4	6.93708
Con5	7.49215
LB1	53.6589
LB2	50.3618
LB3	47.1123

## Sheet: 2G
	E2 (pg/mL)
Con1	838.845
Con2	550.982
Con3	510.174
Con4	572.577
Con5	387.667
LB1	281.998
LB2	261.647
LB3	194.474
LB4	165.23
LB5	274.449

## Sheet: 2H
	AMH (ng/mL)
Con1	7.42819
Con2	4.86522
Con3	14.8217
Con4	8.42403
Con5	8.11452
LB1	2.45578
LB2	3.3192
LB3	2.36231
LB4	1.84181
LB5	4.38262

## Sheet: 2J
	Number of pups
Con1	6
Con2	8
Con3	6
Con4	10
LB1	0
LB2	0
LB3	0
LB4	0
