# Supplementary material for: BCAA insufficiency leads to premature ovarian insufficiency via ceramide‐induced elevation of ROS
Source: EMBO Mol Med. 2023 Feb 27;15(4):e17450. doi: 10.15252/emmm.202317450 (PMC10086587; doi:10.15252/emmm.202317450)
Supplement: Supplementary file 20 — Source Data for Figure 3 [file EMMM-15-e17450-s016.xlsx]

## Sheet: 3A
	Con1	Con2	Con3	Con4	Con5	Con6	Con7	Con8	Con9	Con10	Con11	Con12	Con14	Con15	Con17	Con18	Con19	POI1	POI2	POI3	POI4	POI5	POI6	POI7	POI8	POI9	POI10	POI11	POI12	POI13	POI14	POI15	POI16	POI19	POI20
Total Ceramides	0.265038	-30.7298	1.21188	-13.6279	-17.9206	-22.5713	-18.8829	-24.2785	-15.3759	-9.38344	16.5455	19.6877	-2.84491	-45.7724	24.7077	2.42977	-0.0851513	-13.6713	4.12129	9.87953	3.55227	37.6102	21.8957	25.4644	30.2799	-20.3527	-7.0135	-1.01984	-13.5589	11.1654	22.5034	31.8688	-14.9782	19.0956	-10.2215
Cer(d18:2_26:0)	-0.621532	-0.270359	0.013967	-0.127443	-0.237818	-0.675315	-0.811921	-0.684076	-2.22855	-0.13993	0.246759	-0.376113	-0.636389	-0.246202	0.357062	-0.03329	0.492957	0.050802	0.037065	0.951146	1.49956	0.916928	0.529877	-0.286962	-0.782553	1.13232	-0.552388	0.87467	0.703572	-0.055608	0.576567	-1.27402	-1.80031	-0.123382	3.58091
Cer(d18:1_26:2)	-2.47454	-0.286303	-0.099508	-0.399308	-0.592548	0.576403	0.504384	0.076287	-0.518133	-0.150719	-0.0733	-0.916874	0.15306	-1.52362	0.724265	-1.55847	0.416844	1.07066	-0.815516	1.57252	0.585499	1.79414	0.784396	-1.84176	0.501463	0.994935	-0.907111	1.23896	1.17622	0.957106	0.18681	-0.319992	0.082159	0.477482	-1.39588
Cer(m18:0_24:1)	0.321659	-0.841126	-0.802349	-0.589125	-0.394016	-0.594725	-0.144977	-0.514956	-0.814253	-1.09221	0.576205	-0.570035	-0.735386	-0.863721	-0.380231	-0.714124	0.328408	0.737433	1.61603	-0.216045	0.389805	1.29918	2.20754	0.043354	-0.947743	2.66773	-1.25899	0.013233	0.185853	-0.534403	-0.800733	0.439822	0.494269	-0.807567	2.29621
Cer(t18:1_24:0)	-0.485321	-0.484861	-0.228609	0.160894	-1.22293	-1.46442	-1.11541	-0.664509	-0.807215	-0.729129	-0.254568	-0.537313	-0.033574	0.224546	0.487368	-0.484063	0.007277	-0.218814	-0.32254	1.56475	2.21688	0.003315	1.50111	-0.059185	-0.779495	2.13009	-0.857407	0.695266	0.848129	0.319471	0.919316	-1.31064	-1.23424	-0.025113	2.24093
Cer(t20:0_24:1)	-0.842912	-0.560238	-0.768679	-1.30663	-0.237177	-0.510754	0.21503	-1.20083	-0.154988	-0.9493	-0.541956	-1.15101	-0.325177	-0.418393	-0.453767	-0.772333	-0.182896	0.353697	1.06136	1.98356	0.558226	0.815769	1.9323	-0.855706	0.027101	1.52372	-0.506561	0.210705	0.609293	-0.873922	-0.880374	1.00835	0.382379	-0.164289	2.97642
Cer(t18:0_14:0)	-1.23744	-1.48202	0.192905	-1.37827	-1.13038	-0.440565	0.920428	-1.50023	0.100199	0.597959	0.158196	-0.953449	1.62375	0.853022	0.704775	-0.502805	-0.925368	-0.033614	1.91773	1.47046	0.13413	-0.657118	0.749523	-0.84843	0.934142	-0.050356	-0.454162	0.395213	0.145624	-0.088868	-0.419558	-0.435078	1.05307	-1.57867	2.16526

## Sheet: 3B
	Con1	Con2	Con3	Con4	Con5	Con6	Con7	Con8	Con9	Con10	POI1	POI2	POI3	POI4	POI5	POI6	POI7	POI8	POI9	POI10
Total Ceramides	-33.4902	-80.0757	34.3206	-49.033	-17.5469	-26.1822	-17.8536	-25.3108	13.8843	-61.0601	1.17343	4.31293	13.2626	56.724	45.1047	8.66154	20.1121	24.1505	69.5878	19.2581
Cer(d16:1_24:1)	-0.362745	-0.552361	-0.691543	-0.591954	-0.202507	-0.201981	-2.5881	0.415627	-0.968331	0.291454	0.469024	0.472989	-0.091387	0.945235	1.39583	2.26165	0.384767	0.26126	-1.00345	0.356534
Cer(m18:1_20:0)	0.013381	-1.27474	-0.110536	-1.2523	-0.759162	-1.26554	-1.93027	-0.12021	1.23907	0.347154	-0.68513	-0.477211	0.747125	1.1033	1.75785	1.26358	0.869501	0.537772	0.08694	-0.090569
Cer(m18:1_22:0)	-0.331604	0.096047	0.026906	-0.407999	-1.78631	0.038403	-2.61934	0.414676	0.226345	0.092751	-1.60025	1.18156	0.653595	0.247483	1.51806	0.631781	0.778245	0.818737	0.051215	-0.030292
Cer(d16:0_18:0+O)	-2.33814	-0.026239	-0.647531	-0.440353	-0.280101	-0.269431	-1.32391	-0.261359	-1.23115	-1.07364	0.97462	1.86261	0.555012	0.550045	0.710345	0.982618	1.13295	0.415343	0.164688	0.543618
Cer(d22:0_18:0)	-1.35255	-0.147322	-1.04692	-0.9797	-0.672172	-0.87439	-0.818935	0.00638	-1.31322	-1.23232	1.03778	1.91625	1.51076	1.0754	-0.026953	0.511325	0.765172	0.686189	0.486922	0.468315
Cer(t16:1_16:0)	-1.52398	-0.121337	-0.123059	-0.946087	-0.284926	-0.75363	-0.182121	0.190184	-1.94228	-1.7423	-0.021123	1.69979	1.08946	1.14164	0.257212	0.729421	1.26078	0.617777	0.503872	0.150704

## Sheet: 3D
	Con1	Con2	Con3	Con4	Con5	Con6	Con7	LB1	LB2	LB3	LB4	LB5	LB6	LB7
Cer(d20:1_24:0)	-1.14351	-0.753633	0.0881441	-0.615682	-0.887754	-0.188005	-1.57626	1.85296	1.77842	0.0431319	0.678859	0.580852	0.178599	-0.0361259
Cer(d14:0_20:0+O)	0.0160066	0.629304	-0.856954	0.0118544	-1.73166	-1.20935	-1.33575	0.175787	1.06515	0.136454	1.89611	0.88528	0.0870655	0.230701
Cer(t20:0_26:0)	1.675	-0.869513	-0.877168	-0.315012	-1.50427	-0.336981	-1.03277	-1.08845	1.43558	0.629769	0.849889	0.627968	0.256335	0.549634
Cer(d14:0_16:0+O)	-0.568288	0.642831	-0.936015	0.105276	-0.994826	-0.708726	-2.14805	0.047209	1.19358	0.225509	1.74576	0.668761	0.233823	0.493154
Cer(d14:0_18:0+O)	-0.248745	0.72673	-1.25042	-0.0155632	-1.51389	-1.1646	-1.10491	0.0490695	1.20718	0.0759508	1.97363	0.590842	0.196317	0.478429
Cer(t16:0_14:0)	-0.881785	0.689152	-0.920342	0.0245242	-1.3546	-0.896127	-1.32272	-0.0482709	1.26459	0.175252	2.08109	0.468274	0.17342	0.547543

## Sheet: 3E
	E2 (pg/mL)
0-1	382.807
0-2	278.978
0-3	298.184
30-1	229.632
30-2	164.804
30-3	199.557
40-1	171.083
40-2	136.618
40-3	129.436
60-1	176.2
60-2	134.953
60-3	104.816

## Sheet: 3F
	FSH (mIU/mL)
Con1	6.54853
Con2	5.18205
Con3	8.18323
Con4	6.09797
Con5	8.29947
Con6	6.212
Con7	6.212
Cer1	9.16541
Cer2	6.33996
Cer3	11.0104
Cer4	10.2423
Cer5	9.21598
Cer6	7.18512
Cer7	9.00093

## Sheet: 3G
	Number of pups
Con1	9
Con2	7
Con3	7
Con4	8
Cer1	7
Cer2	6
Cer3	7
Cer4	6
Cer5	5

## Sheet: 3H
	Con1	Con2	Con3	Con4	Con5	Con6	Con7	Cer1	Cer2	Cer3	Cer4	Cer5	Cer6	Cer7
Primordial	8.33333	6.33333	5.66667	7.33333	6.66667	8.33333	8.33333	8	4.33333	3.33333	6.66667	2.66667	4.33333	6
Primary	5	1.33333	0.333333	2.33333	3	1	3.66667	2.66667	1.66667	0.666667	2.66667	1.66667	2.33333	5
Secondary	2.33333	0.666667	0.666667	2	1.33333	0.333333	2.66667	2.66667	0.666667	0	4	0.666667	0.666667	2
Sinusoid	1	0.333333	0	4.66667	1.66667	1	2.33333	4.66667	1.33333	0	2.66667	1.33333	1.33333	1.33333
Atretic	23	13.6667	2	10.6667	20.6667	8.33333	14	33	20	6	28.3333	21	26.3333	32
