# Supplementary material for: BCAA insufficiency leads to premature ovarian insufficiency via ceramide‐induced elevation of ROS
Source: EMBO Mol Med. 2023 Feb 27;15(4):e17450. doi: 10.15252/emmm.202317450 (PMC10086587; doi:10.15252/emmm.202317450)
Supplement: Supplementary file 21 — Source Data for Figure 4 [file EMMM-15-e17450-s006.xlsx]

## Sheet: 4D
	E2 (pg/mL)
Con1	97.4591
Con2	97.3471
Con3	95.2246
H2O2-1	56.9509
H2O2-2	57.7148
H2O2-3	57.1783

## Sheet: 4E
	GSH
Con1	0.474727
Con2	-0.525273
Con3	-0.185455
Cer1	-0.0209441
Cer2	0.257017
Cer3	-0.0836362

## Sheet: 4F
	GSSG
Con1	0.474082
Con2	0.247251
Con3	0.3396
Cer1	-0.213684
Cer2	-0.525918
Cer3	-0.213684

## Sheet: 4G
	E2 (pg/mL)
Con1	172.515
Con2	194.826
Con3	184.732
Con4	235.693
Cer1	150.017
Cer2	113.741
Cer3	158.054
Cer4	174.72
CN-50-1	165.684
CN-50-2	158.556
CN-50-3	136.47
CN-50-4	161.509
CN-100-1	198.655
CN-100-2	239.186
CN-100-3	223.867
CN-100-4	163.413

## Sheet: 4H
	FSH (mIU/mL)
Con1	25.5539
Con2	36.2623
Con3	18.0173
Con4	39.2792
Con5	35.0358
Con6	17.2492
Con7	27.6925
Con8	30.601
Con9	25.1928
Con10	23.7432
BCAA1	25.0032
BCAA2	31.5243
BCAA3	28.2675
BCAA4	35.5156
BCAA5	35.4595
TG1	141.9
TG2	12.6494
TG3	86.1015
TG4	91.8326
TG5	78.2316
TG6	38.403
TG7	32.6347
TG8	63.1947
TG9	64.7189
TG+BCAA1	24.7524
TG+BCAA2	22.1247
TG+BCAA3	36.9008
TG+BCAA4	33.3137
TG+BCAA5	37.7238
TG+BCAA6	12.4981
TG+BCAA7	38.2315
TG+BCAA8	32.5016

## Sheet: 4I
	AMH (ng/mL)
Con1	49.555
Con2	10.1159
Con3	31.9125
Con4	36.1436
Con5	25.841
BCAA1	25.9852
BCAA2	33.0291
BCAA3	36.4807
BCAA4	36.1651
BCAA5	37.5001
TG1	6.86942
TG2	7.36279
TG3	5.62238
TG4	6.73962
TG5	6.92832
TG6	3.5399
TG+BCAA1	10.438
TG+BCAA2	43.5534
TG+BCAA3	8.36466
TG+BCAA4	9.2117
TG+BCAA5	37.9989
TG+BCAA6	19.612

## Sheet: 4J
	E2 (pg/mL)
Con1	4588.79
Con2	2780.71
Con3	1529.84
Con4	2348.79
Con5	1166.88
BCAA1	2440.74
BCAA2	2423.5
BCAA3	2450.76
BCAA4	2530.95
BCAA5	2442.97
TG1	507.539
TG2	648.096
TG3	487.213
TG4	1192.04
TG5	726.666
TG+BCAA1	856.683
TG+BCAA2	623.664
TG+BCAA3	536.34
TG+BCAA4	2861.54
TG+BCAA5	1250.54

## Sheet: 4K
	Con1	Con2	Con3	Con4	Con5	BCAA1	BCAA2	BCAA3	BCAA4	TG1	TG2	TG3	TG4	TG5	TG+BCAA1	TG+BCAA2	TG+BCAA3	TG+BCAA4	TG+BCAA5
Primordial	12.6667	12.3333	12.3333	14.3333	12	12.4885	9.55	9.55	11.7538	9	8	11	6	6.33333	13.3333	11.3333	11.6667	14	11.6667
Primary	2.66667	3.66667	4	4	4	2.86	3.74	2.86	6.16	2.33333	3.33333	3.33333	3	3.33333	2.66667	3	2	5.66667	2
Secondary	4	3.66667	3.33333	7	4.66667	1.99024	4.6439	3.98049	4.3122	2.66667	3.66667	3.66667	5.66667	3.66667	4	4	4	6.66667	2.66667
Sinusoid	1.66667	3.66667	1.66667	2.66667	2.66667	1.89744	1.51795	1.32821	2.27692	0.666667	3.33333	4	3.33333	2	3	1.66667	1.66667	2.66667	1
Atretic	9	15.3333	8.33333	13	10.6667	7.47158	9.25053	6.76	10.6737	16.3333	18.3333	15.3333	16.3333	14.3333	8.66667	11	7.33333	13	10.3333

## Sheet: 4L
	BW (g)
Con1	20.92
Con2	21.46
Con3	19.35
Con4	18.04
Con5	19.4
BCAA1	18.5944
BCAA2	19.2831
BCAA3	19.9717
BCAA4	20.0865
BCAA5	20.4309
TG1	21.08
TG2	22.05
TG3	23.16
TG4	23.03
TG5	21.53
TG+BCAA1	24.16
TG+BCAA2	22.8
TG+BCAA3	24.23
TG+BCAA4	20.33

## Sheet: 4N
	Number of pups
Con1	6
Con2	7
Con3	9
Con4	8
BCAA1	6
BCAA2	7
BCAA3	7
BCAA4	6
TG1	7
TG2	0
TG3	3
TG4	0
TG+BCAA1	8
TG+BCAA2	6
TG+BCAA3	8
TG+BCAA4	9
